# Supplementary material for: Dichlorido[1-(1,10-phenanthrolin-2-yl)-2-pyridone]cadmium(II)
Source: Acta Crystallogr Sect E Struct Rep Online. 2008 Jul 5;64(Pt 8):m992. doi: 10.1107/S1600536808019740 (PMC2962234; doi:10.1107/S1600536808019740)
Supplement: Supplementary file 2 [file e-64-0m992-Isup2.hkl]

# 
# h,k,l, Fc-squared, Fo-squared, sigma(Fo-squared) and status flag 
# 
data_I
_shelx_title ' 70607bm in P2(1)/c' 
_shelx_refln_list_code          4 
_shelx_F_calc_maximum      333.26 
_exptl_crystal_F_000       896.00 
_reflns_d_resolution_high  0.7828 
 
loop_ 
 _symmetry_equiv_pos_as_xyz 
 'x, y, z' 
 '-x, y+1/2, -z+1/2' 
 '-x, -y, -z' 
 'x, -y-1/2, z-1/2' 
 
_cell_length_a     7.5623 
_cell_length_b    14.1050 
_cell_length_c    15.1554 
_cell_angle_alpha  90.000 
_cell_angle_beta   97.728 
_cell_angle_gamma  90.000 
 
_shelx_F_squared_multiplier     1.000 
 
loop_ 
 _refln_index_h 
 _refln_index_k 
 _refln_index_l 
 _refln_F_squared_calc 
 _refln_F_squared_meas 
 _refln_F_squared_sigma 
 _refln_observed_status 
   1   0   0     2137.04     2449.22     79.27 o 
   2   0   0   111064.53   123563.91   1575.34 o 
   3   0   0     4472.34     4436.97    110.27 o 
   4   0   0      477.66      603.42     52.97 o 
   5   0   0     1728.13     1647.68     88.99 o 
   6   0   0      546.49      432.20    156.56 o 
   7   0   0      152.30      216.55     78.44 o 
   8   0   0      627.76      440.66    164.98 o 
   9   0   0      223.18      309.14    182.71 o 
   1   1   0    15160.95    17985.79    196.61 o 
   2   1   0    17194.64    18931.90    224.10 o 
   3   1   0     7832.07     7907.27    129.03 o 
   4   1   0     8617.23     8657.17    136.10 o 
   5   1   0      853.35      889.98     50.65 o 
   6   1   0      115.05       86.72     44.55 o 
   7   1   0     1302.50     1221.26    122.14 o 
   8   1   0      164.63      271.76    107.65 o 
   9   1   0       64.86      209.22    144.28 o 
   0   2   0     3190.52     2983.70     60.12 o 
   1   2   0      521.60      572.87     25.87 o 
   2   2   0     8567.40    10435.59    142.86 o 
   3   2   0     2121.25     2078.71     60.98 o 
   4   2   0     2711.33     2838.27    105.62 o 
   5   2   0      759.00      855.50     60.69 o 
   6   2   0       90.42      139.59     43.89 o 
   7   2   0       42.34       35.83     56.16 o 
   8   2   0       20.46      134.37     99.26 o 
   9   2   0       11.51       65.24    102.19 o 
   1   3   0       22.43       23.93     12.62 o 
   2   3   0      907.18     1090.17     37.62 o 
   3   3   0      479.78      526.90     38.54 o 
   4   3   0     7060.49     7432.21    140.05 o 
   5   3   0     1216.93     1239.23     70.87 o 
   6   3   0      651.00      645.22     90.68 o 
   7   3   0      274.25      312.86     73.49 o 
   8   3   0       42.58      109.22     65.11 o 
   9   3   0        3.09      134.99    163.00 o 
   0   4   0    52122.74    54547.43    795.98 o 
   1   4   0     6859.21     7050.94    112.37 o 
   2   4   0      752.84      781.12     35.47 o 
   3   4   0     9786.57     9631.75    153.23 o 
   4   4   0     8690.96     8690.91    200.11 o 
   5   4   0     3010.50     3052.18     98.23 o 
   6   4   0     2686.40     2341.63    149.44 o 
   7   4   0      547.30      452.24     85.75 o 
   8   4   0      873.52      833.03    146.01 o 
   9   4   0       55.00      421.94    181.35 o 
   1   5   0    15006.90    14543.19    196.16 o 
   2   5   0     9257.57     9061.14    126.87 o 
   3   5   0     7233.76     6882.31    114.27 o 
   4   5   0     7740.07     7356.28    141.65 o 
   5   5   0      427.62      455.07     58.15 o 
   6   5   0        2.50       64.58     45.17 o 
   7   5   0     1245.88     1298.09    167.56 o 
   8   5   0      626.70      683.83    133.48 o 
   9   5   0      158.06      222.84    107.84 o 
   0   6   0    26423.06    27194.46    545.11 o 
   1   6   0     2176.10     2087.05     64.04 o 
   2   6   0     5842.83     5431.21    116.20 o 
   3   6   0     3991.11     3568.11     79.42 o 
   4   6   0       33.74       51.20     25.44 o 
   5   6   0     1142.05     1215.20    104.67 o 
   6   6   0       62.93       63.54     56.33 o 
   7   6   0       84.14      163.12     72.83 o 
   8   6   0       15.89       46.84     80.88 o 
   9   6   0       57.20      556.19    168.33 o 
   1   7   0     2294.64     2019.72     69.10 o 
   2   7   0     1996.11     1984.98    107.44 o 
   3   7   0     1280.82     1282.25     68.31 o 
   4   7   0        0.18       51.03     44.52 o 
   5   7   0        6.15       84.71     52.89 o 
   6   7   0       47.97      109.12     57.81 o 
   7   7   0      176.70      279.72     87.17 o 
   8   7   0      475.34      195.69    100.29 o 
   0   8   0     1851.77     2203.50    268.92 o 
   1   8   0     2279.00     2178.65     80.28 o 
   2   8   0        5.04       46.97     26.78 o 
   3   8   0     3260.00     2785.91     94.53 o 
   4   8   0      339.77      335.61     54.24 o 
   5   8   0      775.38      720.68     95.03 o 
   6   8   0       38.51        0.00     63.77 o 
   7   8   0      272.47      456.35    115.96 o 
   8   8   0        0.65        0.00    147.82 o 
   1   9   0     1345.94     1375.46     72.49 o 
   2   9   0     3262.61     2914.36     99.97 o 
   3   9   0      144.03      186.46     47.68 o 
   4   9   0     6824.88     6023.01    176.66 o 
   5   9   0     1352.03     1266.53    124.57 o 
   6   9   0      813.90      778.11    130.24 o 
   7   9   0     1015.84      994.90    152.97 o 
   8   9   0        2.84       90.22    133.62 o 
   0  10   0     4914.95     4437.95    199.83 o 
   1  10   0     1773.63     1749.40    103.82 o 
   2  10   0      669.52      715.16     63.82 o 
   3  10   0     2705.37     2640.48    131.16 o 
   4  10   0      728.40      648.54     79.72 o 
   5  10   0      493.02      400.30     82.58 o 
   6  10   0     1189.61     1059.84    152.34 o 
   7  10   0      117.53      175.16     91.70 o 
   1  11   0     1653.36     1733.25    131.20 o 
   2  11   0     2144.88     2057.76    265.81 o 
   3  11   0      405.92      514.65     72.13 o 
   4  11   0     1010.74      911.61     93.93 o 
   5  11   0       52.92       80.36     67.98 o 
   6  11   0       76.20      261.49     82.51 o 
   7  11   0      254.05      169.24    118.07 o 
   0  12   0        0.08        0.00     86.71 o 
   1  12   0        1.72      117.82     59.63 o 
   2  12   0       40.17      112.96     67.44 o 
   3  12   0      180.64      276.34     76.77 o 
   4  12   0       35.40       97.38     71.39 o 
   5  12   0      159.51      220.98     75.23 o 
   6  12   0        7.64      123.52    154.57 o 
   7  12   0        5.41        0.00     81.59 o 
   1  13   0      501.58      574.50     87.27 o 
   2  13   0      125.02      138.77     70.50 o 
   3  13   0      192.94      256.03     82.92 o 
   4  13   0      558.19      532.18     98.42 o 
   5  13   0      179.15      234.97    122.19 o 
   6  13   0       28.58      178.22     96.90 o 
   0  14   0      886.26     1105.11    223.92 o 
   1  14   0      657.81      724.47    104.27 o 
   2  14   0      206.22      187.75     99.71 o 
   3  14   0     1174.19     1291.00    147.09 o 
   4  14   0       79.61       18.85    118.04 o 
   5  14   0      250.61      648.78    209.30 o 
   1  15   0      344.31      612.82    101.19 o 
   2  15   0     1109.27     1186.56    144.09 o 
   3  15   0       54.42      193.63     84.44 o 
   4  15   0     1163.39     1276.94    146.71 o 
   5  15   0       54.69      315.51    129.98 o 
   0  16   0      140.83      186.06    117.88 o 
   1  16   0      104.43      209.39    108.31 o 
   2  16   0       55.50      160.02     85.77 o 
   3  16   0      512.83      729.24    141.46 o 
   4  16   0       16.08       85.80     80.41 o 
   1  17   0       18.20        0.00     96.09 o 
   2  17   0       18.44      160.27    176.00 o 
   3  17   0      107.51      279.33    146.97 o 
  -9   1   1       16.87       24.42     98.48 o 
  -8   1   1      139.89      104.59     99.21 o 
  -7   1   1      692.60      708.09     91.69 o 
  -6   1   1       40.98       76.76     39.57 o 
  -5   1   1     2566.04     2508.39    107.94 o 
  -4   1   1     1875.22     1965.47     56.55 o 
  -3   1   1      302.54      317.75     29.72 o 
  -2   1   1       48.12       92.13     19.60 o 
  -1   1   1    18125.82    20380.90    200.76 o 
   0   1   1     8693.66     9591.90    120.72 o 
   1   1   1    23696.69    27937.06    373.86 o 
   2   1   1     5175.66     6076.81    169.61 o 
   3   1   1     7115.85     7535.90    138.51 o 
   4   1   1     3998.56     3846.32     91.32 o 
   5   1   1       58.16       34.97     24.94 o 
   6   1   1      812.51      918.51     81.86 o 
   7   1   1      696.07      719.52     98.98 o 
   8   1   1      219.22      350.14    113.79 o 
   9   1   1      142.27       79.47    109.68 o 
  -9   2   1      214.31      206.62    129.97 o 
  -8   2   1      862.66     1073.91    127.20 o 
  -7   2   1       86.85      155.26     64.39 o 
  -6   2   1     2026.45     1930.78    111.98 o 
  -5   2   1     1544.78     1654.74     93.82 o 
  -4   2   1    15189.30    15413.52    222.82 o 
  -3   2   1    11606.66    11878.93    170.80 o 
  -2   2   1    32314.56    36756.20    394.84 o 
  -1   2   1    19884.60    22050.68    221.28 o 
   0   2   1    16660.36    19336.38    235.90 o 
   1   2   1     2223.68     2711.33    120.50 o 
   2   2   1    43911.75    48782.91    647.37 o 
   3   2   1     7999.28     8030.18    146.46 o 
   4   2   1     1395.18     1482.70     65.97 o 
   5   2   1     3220.67     3042.14     95.00 o 
   6   2   1      368.33      409.25     76.18 o 
   7   2   1     1429.23     1630.44    138.02 o 
   8   2   1      893.61      810.51    154.42 o 
   9   2   1        7.46       96.36    128.05 o 
  -9   3   1       86.97       46.73    174.40 o 
  -8   3   1      145.33      146.11     73.24 o 
  -7   3   1     1707.52     1928.67    150.11 o 
  -6   3   1      682.44      584.29     70.05 o 
  -5   3   1     6497.23     5849.41    168.61 o 
  -4   3   1     7295.59     6700.09    155.58 o 
  -3   3   1      420.05      477.93     37.60 o 
  -2   3   1     2538.64     2248.11     63.18 o 
  -1   3   1     2902.71     3026.94     64.03 o 
   0   3   1     5666.09     5886.01     88.12 o 
   1   3   1     3071.21     2984.04     66.17 o 
   2   3   1     3617.05     3753.51    109.70 o 
   3   3   1     2057.03     2179.51     62.62 o 
   4   3   1    38631.56    39602.88    468.32 o 
   5   3   1      377.64      464.46     48.31 o 
   6   3   1     8686.13     7459.74    236.03 o 
   7   3   1      972.94     1027.96    117.16 o 
   8   3   1       15.83       99.05    152.77 o 
   9   3   1      156.25      504.25    205.64 o 
  -9   4   1       81.70      170.79     99.67 o 
  -8   4   1      433.12      334.21    104.62 o 
  -7   4   1       11.75        0.00     49.66 o 
  -6   4   1       68.78      107.27     61.28 o 
  -5   4   1      107.53      133.35     38.77 o 
  -4   4   1      653.82      766.60     52.89 o 
  -3   4   1     4290.92     4004.73     81.37 o 
  -2   4   1      361.33      349.23     27.46 o 
  -1   4   1     4761.60     4850.59     90.03 o 
   0   4   1     1768.88     1628.37     46.91 o 
   1   4   1     4750.10     4941.86    102.54 o 
   2   4   1     4949.49     4938.04     92.29 o 
   3   4   1     6475.59     6226.28    114.97 o 
   4   4   1        4.62       34.38     24.77 o 
   5   4   1     1553.94     1589.80    184.07 o 
   6   4   1     1047.10      952.99    136.12 o 
   7   4   1      425.28      500.77     85.06 o 
   8   4   1      325.96      388.33    107.02 o 
   9   4   1        0.06      320.80    178.99 o 
  -9   5   1        8.24       25.25     96.66 o 
  -8   5   1       93.90       48.45     76.08 o 
  -7   5   1        0.46        0.00     54.24 o 
  -6   5   1      301.59      390.27     66.81 o 
  -5   5   1       23.72       33.60     32.07 o 
  -4   5   1      126.91      166.43     35.71 o 
  -3   5   1     1056.93     1188.59     51.11 o 
  -2   5   1       17.55       32.62     17.11 o 
  -1   5   1     1717.57     1867.66     57.65 o 
   0   5   1      157.32      217.92     25.05 o 
   1   5   1     1559.93     1652.03     55.42 o 
   2   5   1      469.92      479.77     43.70 o 
   3   5   1      333.15      372.77     34.13 o 
   4   5   1      136.08      159.66     29.49 o 
   5   5   1      240.47      338.81     53.29 o 
   6   5   1      441.39      262.56     61.57 o 
   7   5   1      114.82      148.21    159.72 o 
   8   5   1       16.83       69.74     97.65 o 
   9   5   1        0.28        0.00    137.71 o 
  -9   6   1      557.32      534.97    138.34 o 
  -8   6   1       29.10       44.08     78.72 o 
  -7   6   1      109.36       95.38     65.95 o 
  -6   6   1       13.62        0.00     55.51 o 
  -5   6   1      167.45      136.89     48.79 o 
  -4   6   1      338.93      403.00     43.45 o 
  -3   6   1     3073.87     2840.99     70.90 o 
  -2   6   1      933.93      953.47     54.72 o 
  -1   6   1    10203.24    10099.25    161.23 o 
   0   6   1    30801.07    31742.58    332.73 o 
   1   6   1      759.16      878.79     48.39 o 
   2   6   1    10812.16    11119.74    159.06 o 
   3   6   1      701.55      672.04     56.54 o 
   4   6   1      127.30      142.06     51.67 o 
   5   6   1      323.74      318.47     63.31 o 
   6   6   1      118.87      126.29     64.97 o 
   7   6   1       72.13      222.75     85.53 o 
   8   6   1      718.90      594.75    195.42 o 
  -8   7   1       98.74      269.96    125.75 o 
  -7   7   1     1017.53      853.11    167.09 o 
  -6   7   1      213.86      326.99     84.03 o 
  -5   7   1     1631.90     1559.21    176.99 o 
  -4   7   1     6772.69     6025.71    135.75 o 
  -3   7   1     1155.17     1337.25     78.88 o 
  -2   7   1    10270.36     9803.72    170.75 o 
  -1   7   1     6344.35     6151.78    124.22 o 
   0   7   1     6365.27     6697.99    124.42 o 
   1   7   1     8248.55     7952.61    145.70 o 
   2   7   1        2.02       40.67     22.86 o 
   3   7   1     5432.62     4891.05    113.48 o 
   4   7   1     7708.31     7054.22    215.90 o 
   5   7   1       92.32       92.77     80.13 o 
   6   7   1     2124.94     2296.16    205.07 o 
   7   7   1      680.37      562.95    114.33 o 
   8   7   1       78.67        0.00    107.28 o 
  -8   8   1      670.62      800.04    184.38 o 
  -7   8   1      144.06      274.08     87.71 o 
  -6   8   1      819.11      664.85    117.59 o 
  -5   8   1     1100.96     1083.87    109.40 o 
  -4   8   1      365.71      449.47     61.18 o 
  -3   8   1     5523.01     4854.42    122.40 o 
  -2   8   1      113.34      119.32     33.20 o 
  -1   8   1     6071.40     5808.72    126.41 o 
   0   8   1     5412.74     5099.60    152.70 o 
   1   8   1      782.64      776.11     54.21 o 
   2   8   1     5724.38     5002.90    118.54 o 
   3   8   1     4356.76     3646.71    126.67 o 
   4   8   1      177.50      203.96     62.14 o 
   5   8   1     1386.36     1525.89    146.75 o 
   6   8   1      593.42      565.27    268.55 o 
   7   8   1      387.39      440.12    133.25 o 
   8   8   1      395.00      356.53    115.55 o 
  -8   9   1        0.87      130.69     96.65 o 
  -7   9   1      396.87      502.49    117.18 o 
  -6   9   1       61.91       41.13    113.23 o 
  -5   9   1      651.45      636.24    121.91 o 
  -4   9   1        4.87       19.82     39.61 o 
  -3   9   1       90.19      105.53     38.18 o 
  -2   9   1      191.12      227.42     39.43 o 
  -1   9   1      574.59      653.67     54.06 o 
   0   9   1      324.80      316.32     63.84 o 
   1   9   1     2043.21     2088.48     82.40 o 
   2   9   1      171.67      222.72     39.71 o 
   3   9   1     1199.96     1133.47     90.03 o 
   4   9   1      300.19      443.92     75.69 o 
   5   9   1       48.17      199.24     63.83 o 
   6   9   1       18.53       12.33     62.38 o 
   7   9   1      110.45      156.04     86.42 o 
   8   9   1        8.61       17.55     78.30 o 
  -8  10   1        4.06       36.63    100.70 o 
  -7  10   1        0.06        0.00     68.14 o 
  -6  10   1       11.92       95.28     66.40 o 
  -5  10   1       31.88        0.00     49.88 o 
  -4  10   1      354.56      282.44     60.75 o 
  -3  10   1      115.93      101.53     48.52 o 
  -2  10   1        0.76       80.51     35.73 o 
  -1  10   1      571.15      587.60     67.53 o 
   0  10   1     1832.80     1663.77    124.78 o 
   1  10   1       76.42       56.85     73.67 o 
   2  10   1       42.12      125.48     45.17 o 
   3  10   1        6.81       11.63     41.15 o 
   4  10   1      124.75      133.01     57.23 o 
   5  10   1       34.71       55.12     62.37 o 
   6  10   1        0.49       82.46     82.43 o 
   7  10   1        0.05       95.14     81.09 o 
  -7  11   1      497.42      577.21    218.66 o 
  -6  11   1       38.63      200.09     80.90 o 
  -5  11   1      702.17      492.95    107.23 o 
  -4  11   1      688.90      769.72     84.55 o 
  -3  11   1      483.94      471.58     68.07 o 
  -2  11   1     1392.54     1132.40     98.32 o 
  -1  11   1     2295.02     2259.83    125.22 o 
   0  11   1      683.60      699.98     77.40 o 
   1  11   1     3619.03     3335.51    140.37 o 
   2  11   1      134.77      120.42     66.82 o 
   3  11   1     2753.41     2632.97    138.25 o 
   4  11   1      237.37      193.21     57.15 o 
   5  11   1       15.87       30.11     61.00 o 
   6  11   1      133.96       59.91     72.50 o 
   7  11   1      338.99      324.05    109.42 o 
  -7  12   1        1.51       85.92    116.27 o 
  -6  12   1       83.28      192.68     94.12 o 
  -5  12   1      391.95      617.89    105.01 o 
  -4  12   1        3.02       37.82     55.25 o 
  -3  12   1     2033.11     2450.41    224.45 o 
  -2  12   1     1188.73     1125.34    119.49 o 
  -1  12   1     2559.60     2737.96    154.38 o 
   0  12   1     5869.86     5372.84    170.58 o 
   1  12   1       54.69       79.96     48.95 o 
   2  12   1     3386.11     3331.87    227.90 o 
   3  12   1     1404.89     1376.33    139.62 o 
   4  12   1      258.78      289.72     88.04 o 
   5  12   1      403.11      509.90    100.87 o 
   6  12   1      156.87        0.00    128.11 o 
   7  12   1       45.83      163.43    105.43 o 
  -6  13   1       54.82      339.97    104.42 o 
  -5  13   1      126.54      226.78    106.99 o 
  -4  13   1      704.30      882.28    116.95 o 
  -3  13   1      289.39      528.01     95.57 o 
  -2  13   1     2029.79     2134.84    164.98 o 
  -1  13   1     1415.08     1625.83    141.70 o 
   0  13   1      766.36      866.23     91.43 o 
   1  13   1     2267.61     2300.67    299.72 o 
   2  13   1      105.71      248.47     94.17 o 
   3  13   1     1059.87     1104.96    130.88 o 
   4  13   1      588.63      503.38    102.25 o 
   5  13   1        0.90        0.00     99.14 o 
   6  13   1      191.35      311.23    163.37 o 
  -5  14   1      107.67        1.49    126.19 o 
  -4  14   1       60.86      162.71     79.09 o 
  -3  14   1      393.72      601.23    105.99 o 
  -2  14   1      423.43      508.08    151.22 o 
  -1  14   1      507.64      711.24    106.53 o 
   0  14   1      594.84      835.71    166.02 o 
   1  14   1      327.18      615.64    122.72 o 
   2  14   1      665.42      764.06    120.37 o 
   3  14   1       19.91      143.45     73.42 o 
   4  14   1      197.70      368.06    122.57 o 
   5  14   1      145.14      214.56    124.51 o 
  -5  15   1      282.19       87.88    155.19 o 
  -4  15   1       10.09      172.31     82.63 o 
  -3  15   1       25.17       70.24     82.67 o 
  -2  15   1        0.57      105.67    143.11 o 
  -1  15   1       10.46      203.55     74.15 o 
   0  15   1       49.73      122.56     66.40 o 
   1  15   1       29.28      187.85     76.64 o 
   2  15   1       40.86       76.98     76.01 o 
   3  15   1        8.77       83.31     92.47 o 
   4  15   1       57.53      215.12     87.56 o 
   5  15   1        9.07       78.00    118.01 o 
  -4  16   1       12.76        0.00    153.74 o 
  -3  16   1      676.80      788.28    128.25 o 
  -2  16   1      108.49      367.24     95.54 o 
  -1  16   1      517.64      682.14    158.27 o 
   0  16   1      524.90      661.17    254.11 o 
   1  16   1      149.34      129.04     78.89 o 
   2  16   1      261.80      264.24    136.48 o 
   3  16   1      593.13      917.78    346.94 o 
   4  16   1       13.93      254.26    162.38 o 
  -3  17   1       56.79      140.31    114.16 o 
  -2  17   1      952.89     1174.22    149.45 o 
  -1  17   1      525.11      803.39    487.95 o 
   0  17   1      200.73      277.23    202.42 o 
   1  17   1      617.31      753.26    125.77 o 
   2  17   1      110.29      332.37    147.53 o 
   3  17   1      218.60      299.83    114.47 o 
  -9   0   2      675.37      615.19    219.15 o 
  -8   0   2      236.05      117.51    149.24 o 
  -7   0   2       39.72       25.74     89.31 o 
  -6   0   2      860.98      867.81    120.64 o 
  -5   0   2      861.97      724.50     95.07 o 
  -4   0   2     4435.94     4646.28    173.50 o 
  -3   0   2     4244.40     4192.07    369.63 o 
  -2   0   2     1956.49     2128.36     93.56 o 
  -1   0   2    18405.25    21807.17    388.81 o 
   0   0   2    12083.57    14021.54    343.23 o 
   2   0   2     6718.15     7001.55    166.49 o 
   3   0   2      485.51      499.32    120.36 o 
   4   0   2      793.75      776.60     72.88 o 
   5   0   2      404.21      444.00    103.37 o 
   6   0   2       12.44       65.41     54.02 o 
   7   0   2      359.58      420.95    153.95 o 
   8   0   2     1370.52     1560.72    284.72 o 
   9   0   2        0.10        0.00    156.43 o 
  -9   1   2        4.47      106.51    106.30 o 
  -8   1   2      521.57      635.22    102.96 o 
  -7   1   2      734.06      695.27     99.05 o 
  -6   1   2        3.19       21.72     38.71 o 
  -5   1   2     3639.99     3413.57    192.20 o 
  -4   1   2    13339.51    13057.12    190.44 o 
  -3   1   2       61.15       73.25     19.09 o 
  -2   1   2    14326.69    14628.83    161.95 o 
  -1   1   2     2736.86     2958.54     71.95 o 
   0   1   2     6863.39     7616.55    124.62 o 
   1   1   2    12431.46    13650.90    202.64 o 
   2   1   2    15035.08    17662.17    347.31 o 
   3   1   2    13082.82    13641.77    236.24 o 
   4   1   2      821.00      908.06     55.74 o 
   5   1   2      124.15       80.33     26.44 o 
   6   1   2     3418.46     2923.24    151.15 o 
   7   1   2      610.94      670.00    132.72 o 
   8   1   2      162.89       47.35     95.87 o 
   9   1   2      107.19       60.02    108.52 o 
  -9   2   2       46.55      110.00    105.52 o 
  -8   2   2       22.38       76.15     64.18 o 
  -7   2   2        0.33        9.21     44.73 o 
  -6   2   2       76.00       81.01     44.92 o 
  -5   2   2      340.32      444.13    120.05 o 
  -4   2   2      106.95      190.22     30.91 o 
  -3   2   2     3602.85     3403.95    118.54 o 
  -2   2   2     5241.78     5717.95     85.00 o 
  -1   2   2    17212.56    18792.32    216.83 o 
   0   2   2     5655.86     5792.07    157.15 o 
   1   2   2     6957.99     7546.95    180.39 o 
   2   2   2     2034.03     2138.09     68.54 o 
   3   2   2       76.20      114.57     26.70 o 
   4   2   2     1279.27     1299.97     74.34 o 
   5   2   2      500.88      516.04     64.31 o 
   6   2   2      166.13       74.63     48.25 o 
   7   2   2      249.81      384.80     79.80 o 
   8   2   2        1.71       35.24     96.49 o 
   9   2   2       35.24        0.00    101.49 o 
  -9   3   2       20.42        0.00    218.78 o 
  -8   3   2       61.02       70.09     66.51 o 
  -7   3   2      112.13      138.48     59.94 o 
  -6   3   2       59.49      117.52     46.97 o 
  -5   3   2     2794.63     2597.29    165.37 o 
  -4   3   2     2347.65     2245.23     74.59 o 
  -3   3   2     2834.30     2890.64     65.96 o 
  -2   3   2      140.95      131.20     26.78 o 
  -1   3   2        5.05       27.01     19.49 o 
   0   3   2       76.80       98.54     23.26 o 
   1   3   2      838.21      878.84     76.85 o 
   2   3   2      139.01       84.40     39.43 o 
   3   3   2     2197.32     2392.93     76.31 o 
   4   3   2     1540.47     1537.02     70.17 o 
   5   3   2      123.26      132.08     41.75 o 
   6   3   2     1081.77     1050.67    110.49 o 
   7   3   2       58.35       46.14     53.46 o 
   8   3   2       21.77       75.22     96.54 o 
   9   3   2        5.86       83.17    150.36 o 
  -9   4   2      242.16      227.68    100.28 o 
  -8   4   2      266.71      222.25    123.27 o 
  -7   4   2       80.16      111.42     60.84 o 
  -6   4   2      362.01      446.45     77.76 o 
  -5   4   2      198.76      211.39     43.30 o 
  -4   4   2     1852.96     1816.48     71.67 o 
  -3   4   2     3591.55     3560.79     76.72 o 
  -2   4   2     1207.52     1320.30     48.41 o 
  -1   4   2    10761.03    10910.75    156.34 o 
   0   4   2    15765.85    17034.35    240.18 o 
   1   4   2       43.16        0.00     26.26 o 
   2   4   2    11734.88    12558.48    499.60 o 
   3   4   2     2838.17     2863.04     99.17 o 
   4   4   2     1591.29     1660.31     89.87 o 
   5   4   2     2036.53     2067.51    213.75 o 
   6   4   2      664.99      638.14     90.24 o 
   7   4   2     1109.59     1174.02    127.68 o 
   8   4   2       85.39      339.26    196.22 o 
   9   4   2       25.85       85.53    162.13 o 
  -9   5   2        0.04      136.12    102.11 o 
  -8   5   2      868.69      983.50    160.42 o 
  -7   5   2     1226.65     1239.72    162.98 o 
  -6   5   2      182.42      143.38     55.22 o 
  -5   5   2     4614.57     4205.85    190.10 o 
  -4   5   2     6289.68     5827.60    112.45 o 
  -3   5   2       28.59       49.31     21.56 o 
  -2   5   2    11911.86    11165.33    202.09 o 
  -1   5   2     7072.70     6750.85    135.31 o 
   0   5   2    11288.57    11119.81    291.83 o 
   1   5   2    11823.71    11460.41    230.94 o 
   2   5   2     7581.06     8139.72    160.89 o 
   3   5   2    13242.59    13333.57    235.75 o 
   4   5   2     1648.61     1529.42     88.81 o 
   5   5   2      313.85      327.83     54.39 o 
   6   5   2     4015.95     3565.54    168.33 o 
   7   5   2      673.75      648.91    117.18 o 
   8   5   2      370.90      326.64    229.32 o 
  -9   6   2      460.65      530.41    142.49 o 
  -8   6   2      316.97      510.05    127.61 o 
  -7   6   2      104.98      156.83     78.62 o 
  -6   6   2     1488.15     1172.43    339.02 o 
  -5   6   2      525.04      530.10     74.27 o 
  -4   6   2      998.43     1086.17     58.59 o 
  -3   6   2     8147.24     7566.61    152.53 o 
  -2   6   2      419.05      401.43     40.68 o 
  -1   6   2    23741.08    23506.72    298.68 o 
   0   6   2     4085.66     3779.93    102.36 o 
   1   6   2     5086.32     4800.66    123.54 o 
   2   6   2     2704.56     2421.97     90.14 o 
   3   6   2      441.24      488.76     67.92 o 
   4   6   2      837.98      735.55     97.31 o 
   5   6   2     1012.94      915.20    101.45 o 
   6   6   2       19.99       60.03     54.73 o 
   7   6   2      473.83      267.84    289.31 o 
   8   6   2      553.09      346.72    101.41 o 
  -8   7   2        4.09       96.09    107.72 o 
  -7   7   2      135.64      213.78     85.03 o 
  -6   7   2       77.64       37.35     51.94 o 
  -5   7   2       12.85        6.06     52.54 o 
  -4   7   2      362.06      421.73     47.79 o 
  -3   7   2      167.00      184.47     35.75 o 
  -2   7   2     1244.75     1242.70     66.86 o 
  -1   7   2        1.39       51.62     25.52 o 
   0   7   2       63.61       25.45     27.83 o 
   1   7   2      114.26      122.21     36.52 o 
   2   7   2      161.55      198.67     30.93 o 
   3   7   2      227.47      276.48     55.35 o 
   4   7   2       56.69       47.46     62.03 o 
   5   7   2        0.42        0.00     45.97 o 
   6   7   2       27.99      148.81     65.11 o 
   7   7   2       71.99       88.84     82.74 o 
   8   7   2       12.84       75.64    254.11 o 
  -8   8   2      132.81      135.90     85.47 o 
  -7   8   2      295.78      309.28    159.84 o 
  -6   8   2      132.86       65.37     69.95 o 
  -5   8   2      143.95      216.18     74.72 o 
  -4   8   2     1364.30     1325.71     78.65 o 
  -3   8   2      325.71      316.53     49.48 o 
  -2   8   2     3413.38     2940.75     92.33 o 
  -1   8   2     1393.38     1600.68     73.15 o 
   0   8   2      293.30      243.24     32.77 o 
   1   8   2      369.17      378.29     45.23 o 
   2   8   2      592.16      566.17     49.99 o 
   3   8   2     1513.01     1448.77    245.94 o 
   4   8   2       93.05      107.66     53.09 o 
   5   8   2      606.04      551.95     87.84 o 
   6   8   2        6.88        2.20    126.56 o 
   7   8   2      280.79      359.86     93.59 o 
   8   8   2       14.42       12.47    143.11 o 
  -8   9   2      276.90      425.85    162.94 o 
  -7   9   2      890.98     1033.93    158.10 o 
  -6   9   2       49.48      104.74     67.15 o 
  -5   9   2     5493.80     4316.42    389.71 o 
  -4   9   2      805.15      826.52     79.94 o 
  -3   9   2     1067.95      983.30     90.88 o 
  -2   9   2      753.89      631.04     57.75 o 
  -1   9   2      548.74      470.87     48.50 o 
   0   9   2      133.98       83.30     55.21 o 
   1   9   2     2151.95     1939.00     80.85 o 
   2   9   2       76.08      131.61     44.05 o 
   3   9   2     3965.44     3606.66    138.16 o 
   4   9   2     2441.83     2325.96    154.54 o 
   5   9   2      121.29      220.78     66.69 o 
   6   9   2     1084.59     1122.22    159.09 o 
   7   9   2      519.43      459.21    111.21 o 
   8   9   2       45.85        3.87     91.49 o 
  -8  10   2      387.29      518.84    139.95 o 
  -7  10   2       54.92      113.26    100.71 o 
  -6  10   2     1492.21     1459.09    234.34 o 
  -5  10   2      284.70      284.59     87.65 o 
  -4  10   2     1436.75     1372.06    135.76 o 
  -3  10   2     3527.44     3344.24    116.42 o 
  -2  10   2        0.33       61.10     37.72 o 
  -1  10   2     4544.78     4081.42    137.95 o 
   0  10   2     4800.75     4515.37    146.31 o 
   1  10   2      100.87      128.88     44.70 o 
   2  10   2     6968.98     6058.57    197.68 o 
   3  10   2     2533.35     2265.60    173.08 o 
   4  10   2     1664.08     1504.58    132.64 o 
   5  10   2     1587.88     1657.73    147.81 o 
   6  10   2       16.35      126.09     81.24 o 
   7  10   2      639.40      925.39    150.64 o 
  -7  11   2      308.12      347.86    142.24 o 
  -6  11   2      104.95        0.00     80.14 o 
  -5  11   2      625.25      563.56    117.71 o 
  -4  11   2      848.39      851.44     88.37 o 
  -3  11   2        6.35      102.36     54.32 o 
  -2  11   2     1605.97     1811.24    165.98 o 
  -1  11   2      287.58      400.66     79.59 o 
   0  11   2      199.59      117.20     59.98 o 
   1  11   2      980.64     1021.31     92.78 o 
   2  11   2      893.33      811.64    126.46 o 
   3  11   2     1613.01     1785.52    133.36 o 
   4  11   2     1560.26     1543.92    140.18 o 
   5  11   2      358.76      564.74     96.51 o 
   6  11   2      467.26      462.57    116.33 o 
   7  11   2       33.30      132.97     94.87 o 
  -7  12   2        0.56       21.04     86.98 o 
  -6  12   2      129.56       29.00    112.49 o 
  -5  12   2       59.17      176.00     80.44 o 
  -4  12   2       14.87      137.36     52.38 o 
  -3  12   2       33.75      192.03     68.18 o 
  -2  12   2       23.06      104.43     52.84 o 
  -1  12   2       17.10        0.00     42.99 o 
   0  12   2       99.15      112.87     50.19 o 
   1  12   2      139.49      342.85     77.01 o 
   2  12   2        0.44       60.44     73.61 o 
   3  12   2       96.80      149.06     73.07 o 
   4  12   2      133.88      123.65     66.39 o 
   5  12   2       49.97       81.56    116.34 o 
   6  12   2        0.09       43.64     88.61 o 
  -6  13   2        4.35       56.93    134.99 o 
  -5  13   2      532.83      395.04    169.07 o 
  -4  13   2      282.56      351.52     92.38 o 
  -3  13   2       82.02        0.00     66.64 o 
  -2  13   2      153.52       60.07     65.73 o 
  -1  13   2      184.79       59.34     49.81 o 
   0  13   2       29.35       67.68     48.85 o 
   1  13   2      428.91      432.21     87.21 o 
   2  13   2      272.69      176.98     72.49 o 
   3  13   2      569.98      651.33    129.72 o 
   4  13   2      404.79      172.86    107.40 o 
   5  13   2        0.62       57.21    114.72 o 
   6  13   2       56.07       81.72    100.28 o 
  -6  14   2      697.44      495.08    200.06 o 
  -5  14   2        0.87      124.95    124.70 o 
  -4  14   2      599.47      689.13    111.39 o 
  -3  14   2     1170.28     1086.49    132.62 o 
  -2  14   2       13.04      106.80    106.86 o 
  -1  14   2     2076.33     2231.86    336.18 o 
   0  14   2     1102.18     1074.49    124.15 o 
   1  14   2        3.31       68.86     67.79 o 
   2  14   2     1245.79     1615.16    177.29 o 
   3  14   2      915.33     1207.71    390.07 o 
   4  14   2      139.23      225.07    123.04 o 
   5  14   2      531.17      439.87    152.98 o 
  -5  15   2      917.54      866.45    237.37 o 
  -4  15   2      290.35      419.21    100.27 o 
  -3  15   2      147.97      208.51     88.15 o 
  -2  15   2     1164.08     1059.82    137.03 o 
  -1  15   2      182.84      369.51     95.45 o 
   0  15   2      485.13      454.29     94.74 o 
   1  15   2      578.20      731.61    113.56 o 
   2  15   2      243.67      406.29    127.40 o 
   3  15   2      621.76      956.46    253.52 o 
   4  15   2     1071.06     1074.94    279.52 o 
   5  15   2       64.94       59.99    190.64 o 
  -4  16   2      252.97      245.18     95.12 o 
  -3  16   2      213.82      302.90     99.85 o 
  -2  16   2       73.13       87.53     87.19 o 
  -1  16   2       28.54      304.63    111.86 o 
   0  16   2       87.76      339.14     85.19 o 
   1  16   2        0.30      136.88     88.80 o 
   2  16   2      510.25      742.44    126.25 o 
   3  16   2       37.09      442.34    120.03 o 
   4  16   2      267.02      564.24    192.87 o 
  -3  17   2        7.36      175.40    173.85 o 
  -2  17   2       48.94       61.83    109.21 o 
  -1  17   2        0.29      154.14    141.43 o 
   0  17   2        0.16       99.46    111.14 o 
   1  17   2        7.25       88.31     81.88 o 
   2  17   2        0.02       84.49     87.61 o 
  -9   1   3       96.78       51.45    105.50 o 
  -8   1   3      445.39      460.80     96.96 o 
  -7   1   3        8.46       83.25     45.00 o 
  -6   1   3      515.83      496.33     68.55 o 
  -5   1   3     3688.34     3268.97    118.19 o 
  -4   1   3     1506.63     1607.76     86.12 o 
  -3   1   3     4467.39     4607.64    146.92 o 
  -2   1   3     2512.17     2821.49     61.94 o 
  -1   1   3      116.89      162.53     30.45 o 
   0   1   3     1367.11     1424.80     50.48 o 
   1   1   3     4125.53     4253.66    248.20 o 
   2   1   3     3996.37     4144.33    132.04 o 
   3   1   3     7869.49     8332.76    186.90 o 
   4   1   3      320.81      262.81     47.90 o 
   5   1   3     1149.78     1233.12     73.09 o 
   6   1   3     1302.22     1227.39    135.18 o 
   7   1   3       65.49       68.77     80.83 o 
   8   1   3      113.81      119.40     98.94 o 
   9   1   3       58.94      167.66    124.52 o 
  -9   2   3      384.61      406.55    103.22 o 
  -8   2   3      148.49      289.78     99.90 o 
  -7   2   3      507.96      455.90     71.20 o 
  -6   2   3      944.91      964.15     89.50 o 
  -5   2   3        2.24       22.23     36.07 o 
  -4   2   3     7618.50     7735.32    163.08 o 
  -3   2   3     6389.27     6478.04     97.99 o 
  -2   2   3    12897.87    13957.59    196.00 o 
  -1   2   3    25000.87    27113.74    341.98 o 
   0   2   3    15600.25    17572.84    412.25 o 
   1   2   3      191.56      177.75     41.58 o 
   2   2   3    23045.47    24448.81    357.49 o 
   3   2   3     4121.22     4282.40    108.46 o 
   4   2   3     2148.29     2232.23     89.62 o 
   5   2   3     2268.89     2451.22    167.35 o 
   6   2   3     1113.88     1007.62    106.51 o 
   7   2   3     1622.45     1451.15    183.40 o 
   8   2   3        0.69        0.00     80.92 o 
   9   2   3      140.75      174.91    132.04 o 
  -9   3   3        5.07        0.00     78.66 o 
  -8   3   3     1137.73     1022.58    127.05 o 
  -7   3   3      543.34      508.26     91.20 o 
  -6   3   3     1885.26     1829.75    113.94 o 
  -5   3   3     9953.61     8914.63    234.15 o 
  -4   3   3      399.06      467.22     41.41 o 
  -3   3   3     5779.60     5788.07     97.44 o 
  -2   3   3     1956.30     1792.47     51.05 o 
  -1   3   3     1449.60     1387.52     52.94 o 
   0   3   3      850.58      771.54     49.20 o 
   1   3   3     5553.54     5610.10    111.95 o 
   2   3   3     1360.76     1577.12    102.10 o 
   3   3   3    11477.16    11398.94    203.65 o 
   4   3   3     1903.04     1883.31     87.20 o 
   5   3   3     2057.01     2115.19    125.88 o 
   6   3   3     2599.09     2384.63    152.75 o 
   7   3   3       82.27       53.84     56.70 o 
   8   3   3      230.21      522.77    162.57 o 
   9   3   3       64.89      118.38    156.68 o 
  -9   4   3       30.21        0.00     92.18 o 
  -8   4   3      375.61      343.70    111.73 o 
  -7   4   3      723.74      772.41    103.67 o 
  -6   4   3     1548.19     1532.04    105.55 o 
  -5   4   3     1363.13     1304.23     88.97 o 
  -4   4   3     2504.35     2227.83     66.33 o 
  -3   4   3        1.15       20.25     19.36 o 
  -2   4   3      279.08      293.47     33.21 o 
  -1   4   3     2418.38     2242.19     63.56 o 
   0   4   3     5359.37     5268.37    155.77 o 
   1   4   3      147.98      158.69     25.70 o 
   2   4   3     7060.07     6617.76    468.12 o 
   3   4   3      147.00      249.59     61.26 o 
   4   4   3     1740.62     1626.76    131.19 o 
   5   4   3      309.89      353.91     55.24 o 
   6   4   3      318.37      488.12    163.70 o 
   7   4   3      438.44      441.26     86.98 o 
   8   4   3        0.06      226.09    168.08 o 
  -9   5   3       22.19        0.00    160.77 o 
  -8   5   3       73.36      200.41    109.02 o 
  -7   5   3       37.27      119.04     67.73 o 
  -6   5   3      187.65      279.53     54.05 o 
  -5   5   3       14.84       64.81     37.78 o 
  -4   5   3      175.04      169.92     30.07 o 
  -3   5   3      312.05      372.98     35.08 o 
  -2   5   3        6.55       12.30     22.71 o 
  -1   5   3      808.59      902.53     59.76 o 
   0   5   3      173.15      273.91     38.40 o 
   1   5   3      303.79      282.79     31.71 o 
   2   5   3     4072.34     4557.20    366.53 o 
   3   5   3      260.73      363.42     95.63 o 
   4   5   3      277.23      297.08     75.57 o 
   5   5   3      468.63      547.54     72.75 o 
   6   5   3       45.32      116.41     50.06 o 
   7   5   3      129.25      253.68    183.83 o 
   8   5   3       11.13       37.93    146.27 o 
  -9   6   3       10.35      260.64    119.06 o 
  -8   6   3       73.95      166.67     78.77 o 
  -7   6   3        2.21        0.00     60.17 o 
  -6   6   3      341.93      176.88    185.68 o 
  -5   6   3        1.53        0.00     40.04 o 
  -4   6   3     1467.51     1405.45     65.03 o 
  -3   6   3     1461.25     1521.02     72.50 o 
  -2   6   3     1686.46     1767.57     74.24 o 
  -1   6   3    16786.31    16643.50    234.88 o 
   0   6   3     4113.71     3724.36    103.28 o 
   1   6   3     5705.78     6013.78    133.26 o 
   2   6   3     3798.18     3571.46     96.64 o 
   3   6   3       80.50       71.22     56.87 o 
   4   6   3       16.57       68.01     40.40 o 
   5   6   3      217.19      341.19     73.67 o 
   6   6   3       35.41      174.25     94.39 o 
   7   6   3      445.90      306.69     91.62 o 
   8   6   3        0.30       48.88     75.25 o 
  -8   7   3      564.26      463.50    124.15 o 
  -7   7   3        7.71       37.17     68.78 o 
  -6   7   3      298.45      373.38     88.92 o 
  -5   7   3     3203.79     2900.89    148.21 o 
  -4   7   3     3541.03     3239.43    113.33 o 
  -3   7   3     2127.65     2272.93     88.42 o 
  -2   7   3    10586.27    10144.77    179.51 o 
  -1   7   3      482.30      510.45     46.07 o 
   0   7   3     7794.21     7137.68    158.37 o 
   1   7   3     4074.17     3719.84    192.85 o 
   2   7   3     3472.05     3296.14    103.15 o 
   3   7   3     6668.53     5567.19    317.45 o 
   4   7   3      657.00      560.54     82.25 o 
   5   7   3      638.46      760.55     95.88 o 
   6   7   3     1568.83     1215.96    155.72 o 
   7   7   3      169.15      324.21     90.24 o 
   8   7   3       55.84      237.49     97.39 o 
  -8   8   3       94.56      299.95    110.27 o 
  -7   8   3      875.14     1191.03    164.14 o 
  -6   8   3     1444.86     1240.12    154.88 o 
  -5   8   3      671.89      667.98    114.62 o 
  -4   8   3     2947.08     2728.55    105.11 o 
  -3   8   3     1967.28     1925.48     89.68 o 
  -2   8   3      946.46      940.18     65.98 o 
  -1   8   3    14807.49    13930.37    222.22 o 
   0   8   3     2159.74     2236.36     98.25 o 
   1   8   3     2881.55     2738.63    135.24 o 
   2   8   3     5957.26     5427.99    278.78 o 
   3   8   3      266.13      365.70     67.77 o 
   4   8   3     2075.28     2058.14    163.93 o 
   5   8   3      380.05      366.90     78.11 o 
   6   8   3       51.34      129.70     67.65 o 
   7   8   3      566.46      657.65    124.43 o 
   8   8   3      279.66      321.68    121.30 o 
  -8   9   3       86.57        1.12     78.60 o 
  -7   9   3      366.96      444.41    111.60 o 
  -6   9   3        0.43       25.31     59.29 o 
  -5   9   3     2190.92     2138.94    192.30 o 
  -4   9   3      161.65      215.07     45.55 o 
  -3   9   3     1334.53     1302.93    108.16 o 
  -2   9   3     1534.82     1577.49     84.77 o 
  -1   9   3       28.97       41.99     32.86 o 
   0   9   3     1069.72      985.80     80.74 o 
   1   9   3     1300.18     1347.67     85.89 o 
   2   9   3      244.98      265.90     60.45 o 
   3   9   3     1762.67     1784.45    171.62 o 
   4   9   3      787.00      817.66    105.43 o 
   5   9   3      692.04      643.95    100.83 o 
   6   9   3      545.36      631.82    124.02 o 
   7   9   3       42.00       98.03     83.00 o 
  -8  10   3        0.87      128.31    101.14 o 
  -7  10   3        0.04       56.35     75.68 o 
  -6  10   3        3.93      124.32     78.52 o 
  -5  10   3      135.33      165.81     74.78 o 
  -4  10   3       40.05       60.21     42.50 o 
  -3  10   3      286.22      276.00     51.29 o 
  -2  10   3      116.50      148.75     41.22 o 
  -1  10   3      590.83      595.43     83.66 o 
   0  10   3      477.50      480.99     63.46 o 
   1  10   3      581.79      776.94     75.33 o 
   2  10   3      237.40      215.24     54.05 o 
   3  10   3        0.09        0.00     50.46 o 
   4  10   3      261.40      234.63     66.65 o 
   5  10   3        1.59       83.45     59.31 o 
   6  10   3      153.33      149.48     94.30 o 
   7  10   3       31.63      121.21    143.42 o 
  -7  11   3       23.26        0.00     90.86 o 
  -6  11   3       69.10      200.97     88.38 o 
  -5  11   3     1243.45      985.09    167.84 o 
  -4  11   3     1297.29     1307.60    105.40 o 
  -3  11   3     1721.76     1540.16     95.81 o 
  -2  11   3     3217.12     3134.56    145.02 o 
  -1  11   3      213.79      199.25     68.04 o 
   0  11   3     1366.27     1121.36    109.24 o 
   1  11   3      494.06      261.27    115.31 o 
   2  11   3       99.58       71.73     63.99 o 
   3  11   3     2135.62     1944.12    175.12 o 
   4  11   3     1038.86      863.55    153.58 o 
   5  11   3      199.06      308.29     78.38 o 
   6  11   3      719.88      721.28    137.40 o 
   7  11   3      123.70       86.40     96.09 o 
  -7  12   3       83.58      132.42     95.40 o 
  -6  12   3      601.03      416.73    105.63 o 
  -5  12   3        1.35       24.37     72.60 o 
  -4  12   3     1514.43     1528.68    123.54 o 
  -3  12   3     2920.14     2820.74    174.47 o 
  -2  12   3      588.54      571.57     78.07 o 
  -1  12   3    13377.83    11974.63    272.80 o 
   0  12   3      412.69      455.53     71.98 o 
   1  12   3     3728.22     3719.78    404.79 o 
   2  12   3     2214.44     2287.98    274.14 o 
   3  12   3       40.65        0.00    137.47 o 
   4  12   3      966.88     1028.08    176.64 o 
   5  12   3      190.63      377.47     98.76 o 
   6  12   3        5.99      175.51     91.51 o 
  -6  13   3       54.34       66.84    119.49 o 
  -5  13   3      591.50      410.29    189.78 o 
  -4  13   3      725.99      798.13    254.30 o 
  -3  13   3      386.61      475.59     85.62 o 
  -2  13   3     4283.55     4107.02    206.82 o 
  -1  13   3      269.80      359.63     74.16 o 
   0  13   3     5735.08     5653.75    255.40 o 
   1  13   3     1655.57     1465.38    145.25 o 
   2  13   3     1840.64     2039.41    252.63 o 
   3  13   3      922.30     1007.69    296.59 o 
   4  13   3       27.19       40.91    160.03 o 
   5  13   3       89.24      160.33    117.08 o 
   6  13   3      416.44      544.73    131.96 o 
  -6  14   3      123.02      247.79    179.73 o 
  -5  14   3        0.48       99.66    120.98 o 
  -4  14   3       32.26      152.94     79.87 o 
  -3  14   3      460.85      359.75     88.29 o 
  -2  14   3        4.01        0.00     72.32 o 
  -1  14   3      486.60      468.64     92.23 o 
   0  14   3       80.64      171.02     64.84 o 
   1  14   3       21.61       49.98     65.40 o 
   2  14   3        3.98      161.22     93.62 o 
   3  14   3       18.92      133.18    110.19 o 
   4  14   3      152.14      126.43    176.76 o 
   5  14   3       41.87        0.00    159.90 o 
  -5  15   3       24.42      229.69    137.34 o 
  -4  15   3        3.07        0.00     73.80 o 
  -3  15   3        0.34       68.25     79.85 o 
  -2  15   3      334.57      329.86     95.63 o 
  -1  15   3        0.66      152.36     73.50 o 
   0  15   3      161.93      265.55     81.87 o 
   1  15   3       72.82      165.80    104.58 o 
   2  15   3       38.35      213.12     92.06 o 
   3  15   3      609.86      651.35    135.60 o 
   4  15   3      199.64        7.31    162.38 o 
  -4  16   3      603.77      449.52    110.39 o 
  -3  16   3        4.71       20.98     89.56 o 
  -2  16   3      337.71      373.25    155.32 o 
  -1  16   3      697.19      815.41    154.62 o 
   0  16   3      123.21      193.72     83.47 o 
   1  16   3      102.89      252.15     79.76 o 
   2  16   3      495.50      680.55    126.88 o 
   3  16   3      388.80      592.86    218.51 o 
  -3  17   3      363.46      467.98    174.58 o 
  -2  17   3      620.37     1070.10    293.90 o 
  -1  17   3        0.00      194.07    116.36 o 
   0  17   3      949.44      996.23    139.59 o 
   1  17   3      466.71      513.59    110.31 o 
   2  17   3      104.33      380.89    116.00 o 
  -9   0   4      273.06      178.62    157.67 o 
  -8   0   4        2.42       98.63     85.31 o 
  -7   0   4      101.51      192.35     81.15 o 
  -6   0   4      515.13      593.43    150.17 o 
  -5   0   4        2.74       17.99     65.76 o 
  -4   0   4     8765.21     8288.27    260.73 o 
  -3   0   4     2551.03     2668.18    128.74 o 
  -2   0   4    30735.70    33583.63    483.43 o 
  -1   0   4    54930.94    58767.31   1350.49 o 
   0   0   4       15.97       10.54     42.27 o 
   1   0   4    29496.01    30769.60    734.43 o 
   2   0   4     7953.68     8115.11    203.23 o 
   3   0   4       74.19       85.77     40.72 o 
   4   0   4      794.17      761.80     80.67 o 
   5   0   4      530.38      630.90    101.40 o 
   6   0   4      625.51      764.26    191.26 o 
   7   0   4     1246.08      995.61    227.95 o 
   8   0   4       15.67        0.00    119.24 o 
   9   0   4      366.72      526.31    198.20 o 
  -9   1   4       25.60      103.46     83.13 o 
  -8   1   4      469.36      482.77     80.99 o 
  -7   1   4        6.55        3.60     45.38 o 
  -6   1   4      988.91      978.89     90.91 o 
  -5   1   4     2112.82     2040.02    121.17 o 
  -4   1   4     2952.17     2619.48    122.23 o 
  -3   1   4     8286.77     7988.92    166.93 o 
  -2   1   4    12064.49    12470.60    174.10 o 
  -1   1   4     3398.76     3688.43     96.91 o 
   0   1   4     8201.73     8834.79    163.11 o 
   1   1   4       64.65       60.00     33.57 o 
   2   1   4    11390.27    11695.24    282.59 o 
   3   1   4     4541.43     4496.71    118.10 o 
   4   1   4        1.51       14.09     23.96 o 
   5   1   4     1140.36     1161.99    115.95 o 
   6   1   4     1952.80     1895.78    115.36 o 
   7   1   4       59.96        0.00     78.27 o 
   8   1   4      189.54      235.39    117.24 o 
   9   1   4       58.32      150.31    103.70 o 
  -9   2   4       64.52       93.84     83.88 o 
  -8   2   4        0.12      182.92     74.29 o 
  -7   2   4       56.68        7.03     42.76 o 
  -6   2   4      305.30      376.21     65.31 o 
  -5   2   4      240.49      266.39     53.63 o 
  -4   2   4     1233.54     1235.38     81.28 o 
  -3   2   4       65.64      120.55     26.79 o 
  -2   2   4     1346.80     1392.47     68.31 o 
  -1   2   4     7445.56     7759.75    156.92 o 
   0   2   4      381.29      406.01     44.86 o 
   1   2   4     3568.68     3631.85     90.96 o 
   2   2   4        6.20       20.89     30.60 o 
   3   2   4       61.81       91.71     39.24 o 
   4   2   4       19.56       43.04     27.50 o 
   5   2   4       23.30      141.03     58.92 o 
   6   2   4        1.24       51.36     38.19 o 
   7   2   4      113.14      116.16     94.34 o 
   8   2   4       23.42      130.85     97.33 o 
   9   2   4       40.49      165.27    215.74 o 
  -9   3   4       48.50      102.98     93.26 o 
  -8   3   4       94.48       50.40     73.19 o 
  -7   3   4       97.35      128.55     55.98 o 
  -6   3   4      347.51      407.94     66.82 o 
  -5   3   4        7.53        0.00     37.15 o 
  -4   3   4      149.43      212.26     25.83 o 
  -3   3   4       13.32       50.12     19.57 o 
  -2   3   4       49.26       78.65     22.78 o 
  -1   3   4      155.33      232.49     40.10 o 
   0   3   4      291.42      372.99     42.12 o 
   1   3   4      287.16      390.24     35.61 o 
   2   3   4     1344.48     1462.19    119.37 o 
   3   3   4     2011.18     2314.46    131.16 o 
   4   3   4       16.55       35.07     41.01 o 
   5   3   4      410.20      532.62     88.96 o 
   6   3   4      327.94      361.48     57.62 o 
   7   3   4       22.49        0.00     73.71 o 
   8   3   4        2.56       59.60    100.82 o 
  -9   4   4      753.73      949.16    171.08 o 
  -8   4   4       15.94        3.67     78.16 o 
  -7   4   4      835.50      836.13    111.64 o 
  -6   4   4      366.15      386.21     65.91 o 
  -5   4   4      658.61      592.06     68.04 o 
  -4   4   4     4861.77     4591.83     95.44 o 
  -3   4   4       31.30       96.29     24.68 o 
  -2   4   4    14078.62    13824.67    199.58 o 
  -1   4   4    12331.12    12103.61    177.53 o 
   0   4   4     1299.29     1315.85     66.39 o 
   1   4   4    13363.54    13871.60    325.72 o 
   2   4   4     8720.85     8502.20    353.15 o 
   3   4   4       51.08        0.00     71.83 o 
   4   4   4      657.11      622.05     95.20 o 
   5   4   4      414.74      256.32    146.76 o 
   6   4   4      315.88      407.30     71.00 o 
   7   4   4      769.70      777.20    111.83 o 
   8   4   4        0.04        0.00    123.83 o 
  -9   5   4        9.99       72.40    103.01 o 
  -8   5   4      459.77      393.36    158.04 o 
  -7   5   4      531.34      675.57    121.67 o 
  -6   5   4     2005.17     1844.63    116.64 o 
  -5   5   4     6613.09     5955.26    168.75 o 
  -4   5   4      488.66      503.38     55.38 o 
  -3   5   4    10036.01     9550.27    165.25 o 
  -2   5   4     8888.44     8465.28    150.32 o 
  -1   5   4     2500.20     2581.91     74.68 o 
   0   5   4     9572.17     8975.60    166.98 o 
   1   5   4     1287.25     1314.06     86.33 o 
   2   5   4     7899.95     8592.68    374.96 o 
   3   5   4    11599.51    12062.55    471.22 o 
   4   5   4      152.11      181.25     69.05 o 
   5   5   4     2653.88     2757.11    190.14 o 
   6   5   4     2691.03     2560.05    142.68 o 
   7   5   4       34.58       84.14     73.99 o 
   8   5   4      386.53      405.33    189.16 o 
  -9   6   4        7.82        0.00    127.80 o 
  -8   6   4       46.72       37.17     77.75 o 
  -7   6   4        2.17       14.61     91.11 o 
  -6   6   4      649.13      675.32     87.23 o 
  -5   6   4       59.65       62.58     55.42 o 
  -4   6   4     4065.63     3818.31     95.02 o 
  -3   6   4      691.29      790.51     58.29 o 
  -2   6   4     4075.75     4178.90    104.99 o 
  -1   6   4    17340.16    16643.59    238.93 o 
   0   6   4        8.77       69.70     29.55 o 
   1   6   4    11461.68    11001.83    301.82 o 
   2   6   4     2589.58     2848.16    156.30 o 
   3   6   4       91.46        0.00     80.26 o 
   4   6   4     1964.33     2017.64    221.01 o 
   5   6   4      206.85      161.62     86.59 o 
   6   6   4      436.07      438.24     86.85 o 
   7   6   4      351.62      586.17    145.96 o 
   8   6   4        6.84       87.14    119.62 o 
  -8   7   4      166.02      209.22     95.28 o 
  -7   7   4      141.51      110.82     83.17 o 
  -6   7   4       44.67       57.92     66.22 o 
  -5   7   4       12.20       19.20     46.57 o 
  -4   7   4      156.17      239.26     41.45 o 
  -3   7   4      742.72      765.28     61.50 o 
  -2   7   4     3326.05     3108.30     94.76 o 
  -1   7   4     1993.41     2095.67     79.71 o 
   0   7   4     5108.29     5031.31    131.55 o 
   1   7   4      175.32      191.66     37.33 o 
   2   7   4      406.79      465.40     90.91 o 
   3   7   4       35.94      142.13     70.60 o 
   4   7   4        9.82        0.00     83.05 o 
   5   7   4       37.51       49.30     68.99 o 
   6   7   4        3.88       77.66     58.27 o 
   7   7   4        7.83      157.76     79.17 o 
   8   7   4       74.33        0.00    130.77 o 
  -8   8   4        2.33        0.00     81.62 o 
  -7   8   4       37.15       31.96     65.56 o 
  -6   8   4       17.40      100.59     66.27 o 
  -5   8   4        5.20       58.11     47.73 o 
  -4   8   4      212.17      297.66     47.25 o 
  -3   8   4       33.46       38.87     34.04 o 
  -2   8   4     1199.20     1143.21     74.24 o 
  -1   8   4      573.26      656.67     68.85 o 
   0   8   4     1979.54     2029.84     99.83 o 
   1   8   4     1029.07     1018.11     74.81 o 
   2   8   4     5066.97     4622.88    220.05 o 
   3   8   4       22.89      124.67     66.62 o 
   4   8   4      520.33      546.07     90.57 o 
   5   8   4        9.05       25.65     52.82 o 
   6   8   4       95.81        0.00     59.68 o 
   7   8   4       59.18       75.35     85.00 o 
   8   8   4       12.37       75.06     91.81 o 
  -8   9   4      505.67      453.93    128.31 o 
  -7   9   4       16.14       54.93     76.47 o 
  -6   9   4     2072.83     1794.44    196.83 o 
  -5   9   4     1086.86      803.80    130.22 o 
  -4   9   4      155.59      104.98     42.04 o 
  -3   9   4      707.40      604.55     61.38 o 
  -2   9   4     1679.45     1724.29     90.02 o 
  -1   9   4        1.48        0.00     34.49 o 
   0   9   4     2868.92     2574.84    139.53 o 
   1   9   4     1541.40     1649.60    127.30 o 
   2   9   4     1867.52     1783.04    173.19 o 
   3   9   4     8948.23     8635.70    464.71 o 
   4   9   4      135.96      202.83     66.74 o 
   5   9   4     2668.77     2686.97    213.84 o 
   6   9   4     1326.57     1197.45    194.72 o 
   7   9   4        5.70        0.00     80.31 o 
  -7  10   4      427.93      422.22    110.69 o 
  -6  10   4      611.66      591.87    130.36 o 
  -5  10   4     1252.58     1087.88    235.70 o 
  -4  10   4     3801.64     3447.56    122.74 o 
  -3  10   4      670.93      594.02     64.92 o 
  -2  10   4     3245.35     3118.99    116.12 o 
  -1  10   4     2395.28     2652.41    130.61 o 
   0  10   4      273.94      268.37     55.58 o 
   1  10   4     2781.93     2952.29    169.24 o 
   2  10   4     4169.21     3974.86    184.43 o 
   3  10   4       55.21      127.70     59.31 o 
   4  10   4     3320.29     3006.52    187.52 o 
   5  10   4      670.41      354.49    141.38 o 
   6  10   4     1101.29     1316.65    147.88 o 
   7  10   4      430.42      291.16    125.19 o 
  -7  11   4       35.57       84.18    113.05 o 
  -6  11   4      467.38      451.13    115.56 o 
  -5  11   4      515.35      553.04    114.64 o 
  -4  11   4        9.29       31.08     46.19 o 
  -3  11   4     1872.95     1658.67    107.34 o 
  -2  11   4     1733.54     1831.40    120.13 o 
  -1  11   4     1858.21     1670.73    113.99 o 
   0  11   4     2921.74     2867.56    136.06 o 
   1  11   4       36.92       51.40     52.63 o 
   2  11   4      680.82      841.84    107.55 o 
   3  11   4     2035.11     2264.76    192.79 o 
   4  11   4       60.68       38.49    105.73 o 
   5  11   4      707.41      674.44    109.91 o 
   6  11   4       17.96      349.26    101.33 o 
   7  11   4        6.20      192.50    138.02 o 
  -7  12   4        3.61        0.00     89.84 o 
  -6  12   4       34.65      163.90     90.80 o 
  -5  12   4        9.23       46.84     75.87 o 
  -4  12   4       11.47       55.98     51.34 o 
  -3  12   4      162.77      172.30     63.80 o 
  -2  12   4      532.26      489.93     75.06 o 
  -1  12   4      907.97     1132.13    103.27 o 
   0  12   4      257.73      358.72     79.16 o 
   1  12   4     1276.52     1177.41    172.37 o 
   2  12   4       20.07      107.86     65.11 o 
   3  12   4      341.72      492.93    168.21 o 
   4  12   4        0.93       26.56     94.27 o 
   5  12   4        5.23      240.18     97.12 o 
   6  12   4       20.30      147.58     90.92 o 
  -6  13   4      145.75      151.47     91.13 o 
  -5  13   4      246.42      267.12    152.46 o 
  -4  13   4        1.41      114.25     69.21 o 
  -3  13   4      181.93      265.08    102.89 o 
  -2  13   4      468.30      451.07     76.41 o 
  -1  13   4      166.27      261.77     66.35 o 
   0  13   4     1302.33     1123.97    176.80 o 
   1  13   4      149.08      160.69     69.18 o 
   2  13   4      959.13      840.91    120.30 o 
   3  13   4      315.82      250.29    265.45 o 
   4  13   4       16.73      314.22    434.21 o 
   5  13   4      240.15      528.17    210.72 o 
   6  13   4      249.13      289.31    159.28 o 
  -5  14   4      257.23      324.51    166.22 o 
  -4  14   4      345.09      417.24     97.00 o 
  -3  14   4        0.31       87.18     67.04 o 
  -2  14   4      341.22      395.07     77.43 o 
  -1  14   4     2145.84     2347.30    182.42 o 
   0  14   4      206.08      262.78     80.06 o 
   1  14   4     2672.78     2676.02    198.65 o 
   2  14   4     1526.08     1703.65    166.26 o 
   3  14   4      206.16      411.17    148.15 o 
   4  14   4      987.80     2205.10   3087.28 o 
   5  14   4       53.12        0.00    162.13 o 
  -5  15   4      466.34      563.00    180.60 o 
  -4  15   4      213.89      390.83     95.83 o 
  -3  15   4      576.03      642.90    113.61 o 
  -2  15   4      116.82      230.31     83.62 o 
  -1  15   4      171.40      267.19    101.86 o 
   0  15   4      525.72      567.99    137.85 o 
   1  15   4      512.53      610.63    113.32 o 
   2  15   4      165.88      294.11     94.82 o 
   3  15   4     2368.95     3262.27    702.58 o 
   4  15   4       34.38      168.20    195.35 o 
  -4  16   4      407.01      649.87    141.30 o 
  -3  16   4        0.96       94.44     81.65 o 
  -2  16   4       31.65      433.09    151.84 o 
  -1  16   4      130.09      137.84     93.47 o 
   0  16   4      178.10      186.62     82.65 o 
   1  16   4      278.38      335.08     99.86 o 
   2  16   4      274.35      462.94    113.14 o 
   3  16   4        7.60      179.33    265.33 o 
  -2  17   4       22.73      145.03    166.60 o 
  -1  17   4        0.44       80.17     98.71 o 
   0  17   4       23.10        7.17     75.62 o 
   1  17   4      197.73      318.00    154.19 o 
   2  17   4        8.08      105.11    162.50 o 
  -9   1   5        1.04        0.00    102.32 o 
  -8   1   5      213.27      274.47     68.72 o 
  -7   1   5      142.16      168.41     55.57 o 
  -6   1   5     1563.65     1410.54    106.78 o 
  -5   1   5     3496.71     3275.52    202.91 o 
  -4   1   5       26.00       27.17     31.24 o 
  -3   1   5     5500.72     5509.28    114.49 o 
  -2   1   5      810.28      802.36     50.24 o 
  -1   1   5      175.03      209.82     47.57 o 
   0   1   5      128.65      133.12     32.09 o 
   1   1   5      827.40      936.38     65.57 o 
   2   1   5     3362.90     3196.65    128.85 o 
   3   1   5     4538.56     4779.76    177.89 o 
   4   1   5      130.71       85.62     41.67 o 
   5   1   5     1892.19     1701.22    110.37 o 
   6   1   5      898.85     1079.18    134.73 o 
   7   1   5        0.89       23.83     82.22 o 
   8   1   5      131.03      349.77    149.37 o 
  -9   2   5      624.46      317.07    125.13 o 
  -8   2   5       64.09       94.72     56.21 o 
  -7   2   5     1848.69     1908.66    137.41 o 
  -6   2   5       45.56       55.09     46.62 o 
  -5   2   5      915.06      923.96     83.81 o 
  -4   2   5     1641.88     1663.09     95.14 o 
  -3   2   5        5.03        0.00     21.68 o 
  -2   2   5    16883.12    17179.39    513.46 o 
  -1   2   5    15516.39    16761.46    599.20 o 
   0   2   5      578.72      615.54     62.81 o 
   1   2   5    20655.84    20746.14    649.41 o 
   2   2   5    16700.79    17051.30    316.84 o 
   3   2   5     1418.01     1397.84     67.51 o 
   4   2   5     3177.08     3050.95    149.25 o 
   5   2   5        2.74       15.75     46.92 o 
   6   2   5     1298.95     1189.63    143.43 o 
   7   2   5      505.77      537.96    142.92 o 
   8   2   5       92.03      164.92    121.35 o 
  -9   3   5      512.18      476.62    272.89 o 
  -8   3   5      594.28      682.51    114.21 o 
  -7   3   5       88.67      112.41     56.37 o 
  -6   3   5     4168.47     3864.26    149.88 o 
  -5   3   5     1996.87     2170.64    117.37 o 
  -4   3   5      971.82      946.06     77.02 o 
  -3   3   5     3295.61     2849.55     80.91 o 
  -2   3   5     3041.04     2728.73     86.48 o 
  -1   3   5      124.40      147.58     45.80 o 
   0   3   5    10434.45    10483.20    381.18 o 
   1   3   5     1184.71     1322.53     68.21 o 
   2   3   5    20097.91    21052.61    331.98 o 
   3   3   5    11599.09    11776.47    456.90 o 
   4   3   5     2517.03     2782.73    168.06 o 
   5   3   5     5943.29     5609.17    230.42 o 
   6   3   5      626.88      813.58    104.42 o 
   7   3   5      144.02       42.90     91.21 o 
   8   3   5      225.17      263.11    118.61 o 
  -9   4   5       92.54        0.00     84.59 o 
  -8   4   5        0.08       53.82     88.84 o 
  -7   4   5      498.50      523.82    102.18 o 
  -6   4   5      134.00      192.59     56.36 o 
  -5   4   5     1704.11     1871.43    111.20 o 
  -4   4   5     1850.80     1834.23     63.45 o 
  -3   4   5     3324.06     3430.90    107.87 o 
  -2   4   5     2878.44     2877.44     99.40 o 
  -1   4   5      181.80      127.93     36.38 o 
   0   4   5      183.62      209.95     38.39 o 
   1   4   5     4382.70     4153.10    108.84 o 
   2   4   5     3279.26     3284.68    153.03 o 
   3   4   5     1015.07     1064.53    160.77 o 
   4   4   5     2364.82     2293.04    162.31 o 
   5   4   5       48.75       52.55     73.56 o 
   6   4   5      803.03      867.50    105.98 o 
   7   4   5       90.32        0.00     86.75 o 
   8   4   5       37.94        0.00    143.29 o 
  -9   5   5        8.14       21.34     98.78 o 
  -8   5   5       34.14       49.72    127.74 o 
  -7   5   5       12.94       66.59     63.40 o 
  -6   5   5        0.81       26.02     42.25 o 
  -5   5   5      487.74      569.46     69.17 o 
  -4   5   5     1036.84     1097.23     57.75 o 
  -3   5   5      887.33      988.65     89.26 o 
  -2   5   5      359.95      397.05     42.71 o 
  -1   5   5      432.60      563.00     60.51 o 
   0   5   5      166.98      143.92     38.11 o 
   1   5   5      325.87      426.38     45.27 o 
   2   5   5      416.45      560.91     88.65 o 
   3   5   5        1.34       85.03     89.50 o 
   4   5   5       32.38       24.36     65.01 o 
   5   5   5       20.75        0.00     89.37 o 
   6   5   5      108.07      173.73     57.39 o 
   7   5   5       83.21       95.80     80.73 o 
   8   5   5        0.02      131.76    164.86 o 
  -9   6   5       64.94      213.70    141.43 o 
  -8   6   5       34.07      134.11     92.19 o 
  -7   6   5      680.69      688.79    152.40 o 
  -6   6   5      313.35      324.72     70.55 o 
  -5   6   5      738.84      775.40    109.40 o 
  -4   6   5     2357.65     2291.65     97.62 o 
  -3   6   5       52.22       99.31     34.28 o 
  -2   6   5    13767.79    13411.46    215.18 o 
  -1   6   5     2140.58     2112.07     90.47 o 
   0   6   5     2186.40     2157.38    132.25 o 
   1   6   5     1832.67     1807.49    174.08 o 
   2   6   5     1421.42     1337.00    146.82 o 
   3   6   5        0.60        0.00     56.37 o 
   4   6   5      123.45      187.94     75.77 o 
   5   6   5      142.43      157.53     82.73 o 
   6   6   5      118.82      250.43     74.30 o 
   7   6   5      556.14      597.35    188.66 o 
   8   6   5       21.52        7.81    112.30 o 
  -8   7   5      186.50      110.15    143.23 o 
  -7   7   5       56.60       89.53    115.90 o 
  -6   7   5     1344.22     1528.59    174.07 o 
  -5   7   5     3840.12     3645.11    173.27 o 
  -4   7   5      156.13      195.94     42.17 o 
  -3   7   5     9528.74     8440.60    236.22 o 
  -2   7   5     1712.57     1805.66    113.62 o 
  -1   7   5     6028.54     5635.31    145.27 o 
   0   7   5     6047.71     5504.13    143.02 o 
   1   7   5     2946.98     3048.83    110.84 o 
   2   7   5     8226.37     7575.67    566.91 o 
   3   7   5     1386.84     1395.18    159.94 o 
   4   7   5      183.91      388.12    104.01 o 
   5   7   5     2952.11     2991.33    329.84 o 
   6   7   5     1265.84     1364.43    140.73 o 
   7   7   5       72.92      131.42    144.59 o 
   8   7   5      452.85      561.64    195.97 o 
  -8   8   5       83.06      123.20     96.95 o 
  -7   8   5      367.54      273.72    192.07 o 
  -6   8   5        3.86       22.45     79.46 o 
  -5   8   5      414.80      467.63     78.48 o 
  -4   8   5     1370.42     1354.91     84.03 o 
  -3   8   5       25.17       50.70     35.99 o 
  -2   8   5     5544.80     4871.52    128.67 o 
  -1   8   5     6173.19     5566.89    153.12 o 
   0   8   5      685.37      715.42     67.07 o 
   1   8   5     8544.73     7990.19    286.18 o 
   2   8   5     2197.96     2320.85    187.48 o 
   3   8   5     2055.49     2514.97    356.43 o 
   4   8   5     2697.78     2915.17    315.59 o 
   5   8   5       97.34       65.57     59.68 o 
   6   8   5      955.78      937.58    120.54 o 
   7   8   5      231.16      387.24    114.02 o 
  -8   9   5       39.65        0.31     98.17 o 
  -7   9   5       21.62       84.28     82.95 o 
  -6   9   5      335.94      292.29    101.08 o 
  -5   9   5       32.61       66.02     53.92 o 
  -4   9   5      867.64      931.33     76.93 o 
  -3   9   5        1.72        7.37     36.89 o 
  -2   9   5       49.86      142.60     47.49 o 
  -1   9   5      161.85      181.59     50.80 o 
   0   9   5     2684.50     2478.65    120.91 o 
   1   9   5       26.97       82.81     67.17 o 
   2   9   5      750.94      877.82    138.34 o 
   3   9   5      965.90     1065.58    163.61 o 
   4   9   5        1.26      285.22    156.06 o 
   5   9   5     1312.00     1418.38    159.28 o 
   6   9   5        0.28      145.11     68.78 o 
   7   9   5      263.21      364.20    110.40 o 
  -7  10   5        6.50       27.77     84.76 o 
  -6  10   5        2.91       16.73     75.95 o 
  -5  10   5        2.79        0.00    167.28 o 
  -4  10   5       21.25        0.00     39.25 o 
  -3  10   5      132.65      108.34     47.24 o 
  -2  10   5      203.71      219.95     48.98 o 
  -1  10   5      840.82      845.27     84.83 o 
   0  10   5       21.53       15.79     39.30 o 
   1  10   5      153.28      195.93     67.47 o 
   2  10   5       98.07       17.12     80.71 o 
   3  10   5       91.04        0.00     83.56 o 
   4  10   5        1.71       69.96     62.34 o 
   5  10   5        1.94      122.78     98.98 o 
   6  10   5       15.04        0.00     63.30 o 
   7  10   5        2.34       54.25     92.17 o 
  -7  11   5       31.75       96.00     91.90 o 
  -6  11   5      312.01      256.89     98.84 o 
  -5  11   5     1027.89      923.15    143.52 o 
  -4  11   5        4.87       40.43     42.60 o 
  -3  11   5     2170.81     2055.95    111.99 o 
  -2  11   5      359.39      493.14     84.01 o 
  -1  11   5      877.45      881.03    133.81 o 
   0  11   5      833.39      795.95    105.49 o 
   1  11   5      450.01      386.28     78.82 o 
   2  11   5     1239.52     1328.53    176.38 o 
   3  11   5      511.53      500.73     90.87 o 
   4  11   5       11.74        4.15     92.22 o 
   5  11   5     1214.31     1181.06    173.35 o 
   6  11   5      402.97      383.03    229.81 o 
  -7  12   5      213.37       92.10    142.92 o 
  -6  12   5      177.54      275.15    109.45 o 
  -5  12   5      352.88      252.65    118.32 o 
  -4  12   5     1699.39     2095.11    158.46 o 
  -3  12   5        3.82      105.91     54.35 o 
  -2  12   5     5099.61     4423.67    162.25 o 
  -1  12   5     2044.57     1978.74    129.85 o 
   0  12   5     2070.29     2149.60    164.58 o 
   1  12   5     1956.28     1901.74    156.73 o 
   2  12   5       70.50      218.42    209.36 o 
   3  12   5      224.62      255.73    269.60 o 
   4  12   5      530.76      589.08    438.96 o 
   5  12   5       16.43        0.74     88.01 o 
   6  12   5      247.92      532.45    135.21 o 
  -6  13   5      263.18      249.81    106.34 o 
  -5  13   5      455.31      508.09    196.59 o 
  -4  13   5      206.60      207.78     77.56 o 
  -3  13   5      902.39      990.90    100.82 o 
  -2  13   5      280.58      267.27     67.64 o 
  -1  13   5     1029.68     1291.11    135.39 o 
   0  13   5     2785.50     2725.21    187.82 o 
   1  13   5      737.68      868.25    114.50 o 
   2  13   5     1399.66     1650.70    206.94 o 
   3  13   5       14.92      271.61    126.81 o 
   4  13   5        6.37      309.53    247.66 o 
   5  13   5      313.36      198.08    182.83 o 
  -5  14   5       31.16      302.82    157.55 o 
  -4  14   5      395.64      541.82    508.34 o 
  -3  14   5       29.77      193.26     87.12 o 
  -2  14   5      767.23      904.55    111.79 o 
  -1  14   5       96.15      138.16     73.07 o 
   0  14   5      253.87      325.98     86.24 o 
   1  14   5      436.10      623.61     98.84 o 
   2  14   5       19.45       69.74     98.36 o 
   3  14   5      665.17     1109.94    444.69 o 
   4  14   5      126.44      512.87    339.95 o 
   5  14   5       13.86        0.00    161.76 o 
  -5  15   5        0.01        0.00    133.87 o 
  -4  15   5       53.43      112.88    179.67 o 
  -3  15   5        6.34       39.19     77.77 o 
  -2  15   5        2.50        1.13     73.31 o 
  -1  15   5       91.02      181.32     84.52 o 
   0  15   5        6.58      100.70     78.96 o 
   1  15   5       20.92      245.05     95.65 o 
   2  15   5      126.45       59.31    112.92 o 
   3  15   5       14.40      102.88    122.47 o 
   4  15   5       86.38      205.55    459.56 o 
  -3  16   5       85.05      154.61    127.98 o 
  -2  16   5      307.76      639.92    138.76 o 
  -1  16   5      389.85      502.49    106.78 o 
   0  16   5       22.07       75.76     96.12 o 
   1  16   5      659.04      806.95    128.96 o 
   2  16   5      158.58      136.31    160.03 o 
   3  16   5       99.50      295.53    156.49 o 
  -2  17   5      172.74      200.89    110.77 o 
  -1  17   5      282.58      474.25    127.13 o 
   0  17   5      608.37      852.54    135.74 o 
   1  17   5        6.05       17.03     97.71 o 
  -9   0   6       65.16      324.76    178.68 o 
  -8   0   6        0.96       85.34     83.03 o 
  -7   0   6     1889.16     1616.31    174.84 o 
  -6   0   6      330.17      205.40     85.69 o 
  -5   0   6     4817.04     4488.57    387.79 o 
  -4   0   6     6333.12     5950.86    229.92 o 
  -3   0   6     4236.89     4198.36    116.14 o 
  -2   0   6    59883.64    61712.82   1025.45 o 
  -1   0   6     3918.41     4105.45    139.76 o 
   0   0   6    23033.23    22907.87    447.34 o 
   1   0   6    27136.09    28306.04    535.07 o 
   2   0   6     1339.29     1373.45     95.53 o 
   3   0   6     4846.06     4884.75    171.62 o 
   4   0   6      797.41      829.31     89.95 o 
   5   0   6        7.24       82.93    101.77 o 
   6   0   6     1143.72     1193.69    208.37 o 
   7   0   6      666.04      606.02    192.50 o 
   8   0   6      446.05      557.18    224.36 o 
  -9   1   6      276.04      157.01     87.14 o 
  -8   1   6      220.38      209.12     67.18 o 
  -7   1   6      455.78      360.03     72.82 o 
  -6   1   6     2186.81     1824.39    210.19 o 
  -5   1   6     2230.66     2237.58    122.79 o 
  -4   1   6      947.65      920.80     78.73 o 
  -3   1   6    16415.43    16705.72    240.13 o 
  -2   1   6      228.90      381.02     57.81 o 
  -1   1   6    17937.67    18634.34    313.76 o 
   0   1   6      949.28     1072.43     65.30 o 
   1   1   6     6624.46     6470.56    179.12 o 
   2   1   6     5287.61     5120.67    198.66 o 
   3   1   6     2144.72     2053.17     86.75 o 
   4   1   6     1011.27     1002.65     99.66 o 
   5   1   6     4376.53     4185.66    317.26 o 
   6   1   6      532.15      754.56    126.07 o 
   7   1   6      221.82      364.73    114.28 o 
   8   1   6      228.48      310.52    154.82 o 
  -9   2   6        1.76        0.00     75.14 o 
  -8   2   6       67.04      120.46     60.46 o 
  -7   2   6        2.05       44.17     49.67 o 
  -6   2   6        9.28       29.22     46.92 o 
  -5   2   6       28.10       26.97     43.59 o 
  -4   2   6       79.84       48.87     39.78 o 
  -3   2   6       83.36       81.77     29.82 o 
  -2   2   6     1700.56     1740.43     83.97 o 
  -1   2   6       63.07       60.29     32.83 o 
   0   2   6      661.11      818.49     61.57 o 
   1   2   6      168.17      176.55     43.85 o 
   2   2   6      108.97       94.47     31.30 o 
   3   2   6       37.78       37.24     28.76 o 
   4   2   6      206.27      189.48     66.38 o 
   5   2   6       11.93       11.79    120.11 o 
   6   2   6      184.51      221.81    100.97 o 
   7   2   6       48.62       98.37     85.87 o 
   8   2   6       46.42        7.68     94.27 o 
  -9   3   6      118.19       59.72     91.98 o 
  -8   3   6      103.17      214.01     72.51 o 
  -7   3   6      452.75      570.06     82.71 o 
  -6   3   6     1018.73     1035.96     99.26 o 
  -5   3   6       48.11      106.36     48.54 o 
  -4   3   6        0.88       47.37     37.84 o 
  -3   3   6     5147.81     5221.26    129.88 o 
  -2   3   6     1235.96     1448.44     81.72 o 
  -1   3   6     3608.72     3646.61    276.59 o 
   0   3   6       76.17      112.93     42.42 o 
   1   3   6      116.59      167.35     38.46 o 
   2   3   6     2373.08     2615.97     88.74 o 
   3   3   6     2399.52     2617.36    160.71 o 
   4   3   6      778.94      909.67    315.22 o 
   5   3   6     1717.62     1717.64    233.66 o 
   6   3   6      112.64       25.26     93.21 o 
   7   3   6       73.19      218.32    105.73 o 
   8   3   6        6.00       35.14    107.93 o 
  -9   4   6       22.00        0.00     88.24 o 
  -8   4   6      236.29      368.23    106.69 o 
  -7   4   6      761.14      819.11     92.05 o 
  -6   4   6       70.68       30.06     46.07 o 
  -5   4   6     2846.45     2736.90    273.35 o 
  -4   4   6      560.01      543.62     78.85 o 
  -3   4   6     3288.05     3203.46    104.70 o 
  -2   4   6    10675.94    10334.18    199.86 o 
  -1   4   6     4811.95     5095.57    145.92 o 
   0   4   6     1101.81      995.96     80.90 o 
   1   4   6    18582.30    19198.20    326.15 o 
   2   4   6     5275.38     5579.72    211.45 o 
   3   4   6     3314.48     3147.52    402.11 o 
   4   4   6     1722.98     1943.26    164.20 o 
   5   4   6      120.71      165.36    126.81 o 
   6   4   6      870.91      812.79    128.41 o 
   7   4   6      256.07      426.11    160.40 o 
   8   4   6      241.64       34.09    124.20 o 
  -9   5   6      195.47      272.71    127.54 o 
  -8   5   6      203.94      240.52    100.43 o 
  -7   5   6      502.77      536.07     94.56 o 
  -6   5   6     3019.79     2936.44    148.84 o 
  -5   5   6      817.05     1073.89    146.49 o 
  -4   5   6     2006.77     2025.83    132.86 o 
  -3   5   6     7752.00     7487.03    173.09 o 
  -2   5   6       27.99       38.35     30.13 o 
  -1   5   6     6670.47     5949.25    164.53 o 
   0   5   6     1254.18     1150.47     78.80 o 
   1   5   6     2494.30     2145.05    209.07 o 
   2   5   6     8449.87     8476.93    278.45 o 
   3   5   6     1194.02     1359.75    141.60 o 
   4   5   6     1962.60     2311.99    183.81 o 
   5   5   6     2941.01     2782.05    287.08 o 
   6   5   6      500.49      505.87    110.85 o 
   7   5   6      106.12       37.06    113.05 o 
   8   5   6      442.18      169.45    152.71 o 
  -8   6   6       56.53      199.58    102.14 o 
  -7   6   6       92.45      165.69     88.88 o 
  -6   6   6      136.32      109.68     53.37 o 
  -5   6   6      560.63      525.76     85.63 o 
  -4   6   6     2703.30     2651.71    128.16 o 
  -3   6   6      779.97      836.45     63.93 o 
  -2   6   6    11703.29    11163.81    238.55 o 
  -1   6   6      807.98      857.85    110.45 o 
   0   6   6     9062.49     8631.86    205.17 o 
   1   6   6     2717.61     2725.69    106.73 o 
   2   6   6      315.28      322.91     87.29 o 
   3   6   6      429.96      339.54     95.99 o 
   4   6   6      498.81      462.68    113.47 o 
   5   6   6       10.74        0.00    116.15 o 
   6   6   6      776.66      839.12    110.12 o 
   7   6   6       91.86      209.64     81.75 o 
   8   6   6      144.63      247.54    156.43 o 
  -8   7   6       13.53      179.14     95.88 o 
  -7   7   6      127.19      166.82     82.43 o 
  -6   7   6       10.85      133.23     59.43 o 
  -5   7   6      340.63      472.94     82.71 o 
  -4   7   6      107.62      136.41     46.42 o 
  -3   7   6       73.67      117.66     38.31 o 
  -2   7   6       63.86      127.22     37.65 o 
  -1   7   6      789.62      703.00     76.37 o 
   0   7   6      863.38     1034.76     85.49 o 
   1   7   6     2300.98     1839.68    157.85 o 
   2   7   6      240.35       65.78     73.87 o 
   3   7   6      431.06      416.88    105.06 o 
   4   7   6        6.44       48.09     87.71 o 
   5   7   6       30.85        1.24    114.78 o 
   6   7   6       56.38        0.00    167.22 o 
   7   7   6      106.68      196.84    115.90 o 
  -8   8   6       93.02       55.27     92.92 o 
  -7   8   6       18.98       60.79     79.70 o 
  -6   8   6       27.87       85.92     74.04 o 
  -5   8   6      275.70      279.00     70.19 o 
  -4   8   6       70.34       82.12     50.37 o 
  -3   8   6      422.39      410.42     55.66 o 
  -2   8   6     1314.92     1490.83     86.01 o 
  -1   8   6     1772.93     1711.96    100.95 o 
   0   8   6        3.59       89.11     81.14 o 
   1   8   6     4329.68     3839.98    292.16 o 
   2   8   6     1291.58      928.63    140.30 o 
   3   8   6      266.45      181.28    160.27 o 
   4   8   6      143.40      166.96    105.63 o 
   5   8   6        5.19       38.97    120.06 o 
   6   8   6       36.80      238.15     97.36 o 
   7   8   6       35.45      242.95    123.83 o 
  -8   9   6      190.41      156.38    169.45 o 
  -7   9   6      456.43      550.11    129.36 o 
  -6   9   6     1960.94     1580.44    188.47 o 
  -5   9   6        0.39      111.50     74.34 o 
  -4   9   6      699.61      629.77     67.16 o 
  -3   9   6     1115.99     1129.68     84.61 o 
  -2   9   6      624.22      669.63     77.47 o 
  -1   9   6      844.00     1013.79     88.90 o 
   0   9   6     2684.68     2548.69    129.81 o 
   1   9   6      164.70      140.29     71.59 o 
   2   9   6     6804.26     5866.51    359.10 o 
   3   9   6      851.57      807.56    147.40 o 
   4   9   6     2389.29     2943.37    558.36 o 
   5   9   6     1220.61     1663.27    528.16 o 
   6   9   6       11.38        0.00     83.41 o 
   7   9   6       72.30      234.52    134.00 o 
  -7  10   6      351.55      556.04    135.17 o 
  -6  10   6       10.85       79.55     76.03 o 
  -5  10   6     1542.66     1116.41    155.21 o 
  -4  10   6      472.65      586.77     78.76 o 
  -3  10   6     1244.22     1254.98     91.50 o 
  -2  10   6     2183.99     2018.56    120.53 o 
  -1  10   6     1914.74     1807.11    113.80 o 
   0  10   6     1082.67      979.74    115.32 o 
   1  10   6     5736.78     5088.33    249.60 o 
   2  10   6      219.68      317.07    123.77 o 
   3  10   6     1358.37     1683.82    201.97 o 
   4  10   6     1713.33     1668.26    230.80 o 
   5  10   6      332.66      488.09    177.09 o 
   6  10   6     1246.45     1136.07    241.03 o 
  -7  11   6        2.89       43.52     87.77 o 
  -6  11   6      335.37      291.94    210.54 o 
  -5  11   6      128.36      209.01    193.74 o 
  -4  11   6      426.93      522.00     79.46 o 
  -3  11   6      521.04      636.66     72.57 o 
  -2  11   6       10.09       86.11     54.18 o 
  -1  11   6      711.64      763.87     86.64 o 
   0  11   6      973.46      949.75    114.36 o 
   1  11   6      114.63      118.89     79.45 o 
   2  11   6     1780.87     1659.08    196.46 o 
   3  11   6      324.55      414.78    134.17 o 
   4  11   6      398.49      364.18    132.94 o 
   5  11   6      686.24      817.68    762.01 o 
   6  11   6        2.70      244.16    114.34 o 
  -6  12   6        6.79      117.68     98.01 o 
  -5  12   6       10.24        0.00     82.95 o 
  -4  12   6        1.78       34.83     94.56 o 
  -3  12   6        0.76       69.17     60.87 o 
  -2  12   6       75.54       66.87     51.93 o 
  -1  12   6       36.93        0.00     55.27 o 
   0  12   6       29.89        0.00     51.28 o 
   1  12   6        0.34       81.63     65.53 o 
   2  12   6      255.16      192.98    168.21 o 
   3  12   6      224.08      278.45    132.08 o 
   4  12   6        3.32       31.14    113.45 o 
   5  12   6       82.23      155.46    201.43 o 
   6  12   6        4.59        0.00     89.66 o 
  -6  13   6      232.08      130.52    139.20 o 
  -5  13   6        4.93       30.86    124.45 o 
  -4  13   6      193.32       54.68    168.27 o 
  -3  13   6      272.22      454.17     88.38 o 
  -2  13   6       72.27      150.99     60.52 o 
  -1  13   6      136.58       78.31     72.67 o 
   0  13   6      206.99      167.75     73.99 o 
   1  13   6       30.17        1.67     69.43 o 
   2  13   6      243.73      307.03    168.76 o 
   3  13   6      235.40      273.49    135.85 o 
   4  13   6       35.18      164.74    184.20 o 
   5  13   6      359.55      163.99    189.90 o 
  -5  14   6      573.61      303.32    173.78 o 
  -4  14   6      164.37      176.98    106.87 o 
  -3  14   6      574.60      671.19    110.16 o 
  -2  14   6      687.57      738.77    114.14 o 
  -1  14   6      460.87      560.66    102.50 o 
   0  14   6      167.26      209.46     80.86 o 
   1  14   6     1682.24     2050.56    392.07 o 
   2  14   6      104.59      124.26    104.87 o 
   3  14   6      367.72      626.53    342.67 o 
   4  14   6      294.64      531.94    754.08 o 
  -4  15   6      365.74      341.87    178.87 o 
  -3  15   6      413.94      435.61     99.11 o 
  -2  15   6       20.09       45.52     76.72 o 
  -1  15   6      355.54      400.22    104.11 o 
   0  15   6      963.71     1030.84    136.13 o 
   1  15   6        2.00      102.23     93.91 o 
   2  15   6     1542.76     1610.19    226.22 o 
   3  15   6      276.45      380.19    165.72 o 
  -3  16   6       16.01      210.39    121.14 o 
  -2  16   6       55.86      106.90    105.01 o 
  -1  16   6      134.36      335.71    103.56 o 
   0  16   6       44.56      233.44     95.74 o 
   1  16   6      460.70      862.65    151.59 o 
   2  16   6        0.44      192.83    122.94 o 
  -1  17   6        0.07        0.00     88.18 o 
   0  17   6       21.48      163.37     99.38 o 
  -9   1   7       47.41       82.17     68.88 o 
  -8   1   7        4.86       61.61     55.58 o 
  -7   1   7      679.83      682.50     89.60 o 
  -6   1   7     1229.94     1239.63    107.44 o 
  -5   1   7      112.95       86.37     50.24 o 
  -4   1   7      783.41      899.34     83.54 o 
  -3   1   7     2516.96     2773.50     85.18 o 
  -2   1   7      380.59      480.92     55.92 o 
  -1   1   7     8592.29     9139.18    199.47 o 
   0   1   7     1519.93     1504.39     81.37 o 
   1   1   7    11805.87    11732.52    229.57 o 
   2   1   7     7768.72     7618.32    175.17 o 
   3   1   7     1033.12     1045.50     67.05 o 
   4   1   7     2839.34     2782.17    134.55 o 
   5   1   7      955.03     1118.45    144.01 o 
   6   1   7       94.88       99.57     84.29 o 
   8   1   7       97.51      137.17    135.48 o 
  -9   2   7        1.03        0.00     86.89 o 
  -8   2   7      581.78      467.41    111.98 o 
  -7   2   7      475.42      470.77     80.91 o 
  -6   2   7      929.53     1028.84     99.57 o 
  -5   2   7     2187.84     2101.64    142.00 o 
  -4   2   7       49.85       53.28     42.86 o 
  -3   2   7     6641.46     6773.56    153.94 o 
  -2   2   7    16355.93    16789.66    308.14 o 
  -1   2   7      400.45      605.73     63.11 o 
   0   2   7    16391.59    16366.98    296.17 o 
   1   2   7     7773.77     7101.85    166.89 o 
   2   2   7      507.32      644.37    111.30 o 
   3   2   7     7962.36     7509.26    427.77 o 
   4   2   7     1212.48     1013.82    118.49 o 
   5   2   7     2819.76     2820.10    296.44 o 
   6   2   7      830.29      926.56    151.15 o 
   8   2   7      442.24      517.80    246.55 o 
  -9   3   7      306.40      338.60    118.19 o 
  -8   3   7       53.70      146.96     63.23 o 
  -7   3   7     1312.04     1421.97    120.48 o 
  -6   3   7     2864.54     2816.85    185.82 o 
  -5   3   7       62.57       96.51     52.13 o 
  -4   3   7     3540.56     3201.89    156.53 o 
  -3   3   7     1851.26     1803.00     94.84 o 
  -2   3   7       93.96      145.82     41.98 o 
  -1   3   7     1553.68     1717.57     96.90 o 
   0   3   7     2041.46     2096.76     95.15 o 
   1   3   7     2717.53     2840.68    103.23 o 
   2   3   7    16440.19    16245.06    300.12 o 
   3   3   7      212.06      428.90    139.70 o 
   4   3   7     6924.49     7080.78    266.83 o 
   5   3   7     4892.21     5005.80    232.37 o 
   6   3   7        0.17       90.79     93.11 o 
   8   3   7       63.22       76.54    123.37 o 
  -9   4   7       13.97      137.68    107.48 o 
  -8   4   7      196.53      224.50     77.44 o 
  -7   4   7      137.77      257.47     65.70 o 
  -6   4   7      108.82      151.26     55.40 o 
  -5   4   7      424.87      481.34     70.48 o 
  -4   4   7        0.25       66.29     77.71 o 
  -3   4   7       13.41       24.38     33.52 o 
  -2   4   7      796.05      771.17     91.28 o 
  -1   4   7     4044.34     4091.35    134.70 o 
   0   4   7     2315.06     2309.07    103.72 o 
   1   4   7     7792.38     7452.37    192.00 o 
   2   4   7      162.88      163.62     61.44 o 
   3   4   7     4324.84     4273.95    264.15 o 
   4   4   7      108.82      175.42     72.50 o 
   5   4   7     1289.54     1325.88    155.85 o 
   6   4   7       98.08        3.97    125.81 o 
   7   4   7        1.59       49.58    115.03 o 
   8   4   7       28.46      166.10    157.17 o 
  -8   5   7        3.41      130.93    155.44 o 
  -7   5   7       60.16      142.78     65.09 o 
  -6   5   7      203.17      266.09     65.16 o 
  -5   5   7      143.52      219.92     67.88 o 
  -4   5   7      442.40      700.24    140.42 o 
  -3   5   7       81.11      153.22     42.64 o 
  -2   5   7      146.74      190.71     49.93 o 
  -1   5   7     1127.77     1063.25     86.78 o 
   0   5   7      976.54      976.10     79.57 o 
   1   5   7      319.27      379.30     50.49 o 
   2   5   7      189.15      109.22     63.76 o 
   3   5   7      394.12      416.54     95.06 o 
   4   5   7        0.57       27.69     73.68 o 
   5   5   7      746.23     1018.14    148.00 o 
   6   5   7      169.16      272.26    118.22 o 
   7   5   7      106.18      333.93    157.79 o 
  -8   6   7       83.34       64.23     88.67 o 
  -7   6   7       58.39      111.32    117.98 o 
  -6   6   7      105.81      101.18     56.78 o 
  -5   6   7      338.08      541.17     88.99 o 
  -4   6   7      306.76      361.01     75.25 o 
  -3   6   7     3061.12     2950.16    218.38 o 
  -2   6   7    11707.34    10819.70    255.13 o 
  -1   6   7      499.96      390.08     62.54 o 
   0   6   7     6604.94     6588.86    181.70 o 
   1   6   7     3818.10     4032.31    637.56 o 
   2   6   7      286.80      214.48     79.14 o 
   3   6   7     2458.05     2697.85    405.02 o 
   4   6   7      212.54      214.00     94.55 o 
   5   6   7      296.77      437.33    368.21 o 
   6   6   7      161.29      440.87    141.49 o 
   7   6   7       97.18      268.49    140.44 o 
  -8   7   7        1.20      226.29    199.26 o 
  -7   7   7      185.34      313.48     99.39 o 
  -6   7   7     1383.54     1352.83    149.80 o 
  -5   7   7      566.04      650.59     95.16 o 
  -4   7   7     3288.09     3232.61    207.49 o 
  -3   7   7     4178.01     3899.80    135.73 o 
  -2   7   7      256.71      299.20     64.30 o 
  -1   7   7     5584.10     5409.10    195.00 o 
   0   7   7      666.09      749.26     76.98 o 
   1   7   7     5454.49     6115.22    468.92 o 
   2   7   7     4820.61     4564.49    325.57 o 
   3   7   7       22.86        1.41     78.01 o 
   4   7   7     2356.75     2518.92    389.47 o 
   5   7   7     2683.69     3818.95    846.30 o 
   6   7   7       16.46      192.26    176.57 o 
   7   7   7      381.61      344.47    157.92 o 
  -8   8   7      234.24      362.08    118.84 o 
  -7   8   7      661.52      527.06    118.91 o 
  -6   8   7      257.87      437.35     85.92 o 
  -5   8   7     1715.55     1458.79    135.14 o 
  -4   8   7       79.29      118.29     61.85 o 
  -3   8   7     2313.84     2330.81    108.57 o 
  -2   8   7     3851.88     3123.62    140.87 o 
  -1   8   7        7.87       17.60     43.82 o 
   0   8   7     4240.90     3911.44    147.38 o 
   1   8   7     2406.25     2501.33    312.12 o 
   2   8   7      142.88      262.87     94.44 o 
   3   8   7     1491.82     1628.22    191.94 o 
   4   8   7      391.03      568.81    132.41 o 
   5   8   7      443.00      894.58    176.40 o 
   6   8   7      747.91     1100.11    660.88 o 
   7   8   7        2.31      129.78    124.33 o 
  -8   9   7       36.75        0.00    133.75 o 
  -7   9   7       90.53      163.97     95.93 o 
  -6   9   7      202.18      147.01    121.72 o 
  -5   9   7       15.25        0.00     51.93 o 
  -4   9   7      620.64      680.54     94.24 o 
  -3   9   7       12.09        0.00     41.07 o 
  -2   9   7      218.10      164.18     73.10 o 
  -1   9   7       67.17        6.46     46.26 o 
   0   9   7      429.28      594.65    106.16 o 
   1   9   7      579.31      715.16    121.28 o 
   2   9   7      690.95      926.95    148.41 o 
   3   9   7      199.07      298.99    110.89 o 
   4   9   7      165.87      266.47    109.90 o 
   5   9   7       25.56      163.08    139.22 o 
   6   9   7       68.49      164.17    144.29 o 
   7   9   7       73.06      318.07    158.79 o 
  -7  10   7       34.88       31.05    119.43 o 
  -6  10   7       55.36       94.88     83.90 o 
  -5  10   7      169.57      220.22     74.37 o 
  -4  10   7       36.65      133.28     61.58 o 
  -3  10   7     1209.21     1227.36     91.55 o 
  -2  10   7      553.48      597.58     80.52 o 
  -1  10   7      367.65      555.58     85.29 o 
   0  10   7      301.35      356.11    102.94 o 
   1  10   7      238.16      283.29     91.04 o 
   2  10   7      219.69      271.31     96.54 o 
   3  10   7        8.11       80.50    164.92 o 
   4  10   7       26.53        0.00    109.28 o 
   5  10   7       47.06      197.28     82.76 o 
   6  10   7        0.07        0.00     88.99 o 
  -7  11   7      180.66      250.77    105.35 o 
  -6  11   7      476.42      686.16    203.04 o 
  -5  11   7        0.23       98.26     80.93 o 
  -4  11   7     1385.47     1389.34    137.08 o 
  -3  11   7      462.74      534.62     69.42 o 
  -2  11   7      269.30      332.61     74.57 o 
  -1  11   7     1252.33     1434.79    177.72 o 
   0  11   7        9.13       35.33     70.91 o 
   1  11   7     1722.25     1503.20    176.87 o 
   2  11   7      330.19      205.17    182.34 o 
   3  11   7        9.36       33.19    107.39 o 
   4  11   7      106.99      122.61    158.10 o 
   5  11   7      720.20      887.92    297.05 o 
   6  11   7       96.56       38.91    102.38 o 
  -6  12   7       32.86        0.00     92.62 o 
  -5  12   7      274.04      278.59    105.65 o 
  -4  12   7      395.49      415.25    111.67 o 
  -3  12   7      989.46      972.28    102.31 o 
  -2  12   7     3979.33     3505.41    167.93 o 
  -1  12   7       37.81      156.95     73.86 o 
   0  12   7     3143.69     3244.04    268.24 o 
   1  12   7      763.69      942.05    144.05 o 
   2  12   7       70.98        0.00     76.99 o 
   3  12   7      370.20      379.90    142.84 o 
   4  12   7      342.50      433.60    109.30 o 
   5  12   7       47.22      277.14    289.68 o 
  -6  13   7      207.71      416.74    167.22 o 
  -5  13   7      412.08      460.00    183.45 o 
  -4  13   7     1246.30     1363.50    267.37 o 
  -3  13   7      927.35     1112.19    115.54 o 
  -2  13   7      587.26      868.42    117.81 o 
  -1  13   7     1315.08     1347.07    140.34 o 
   0  13   7      114.54       87.60    103.69 o 
   1  13   7     1009.47     1406.20    354.45 o 
   2  13   7      653.79      736.03    219.28 o 
   3  13   7        5.06      110.17    119.43 o 
   4  13   7      333.65      534.76    188.08 o 
   5  13   7      440.76      798.68   2043.71 o 
  -5  14   7      205.57      456.90    167.59 o 
  -4  14   7      173.30      333.07    176.26 o 
  -3  14   7       40.43      125.33     66.50 o 
  -2  14   7      324.81      504.44    108.92 o 
  -1  14   7       73.07      153.66     78.78 o 
   0  14   7       95.10      216.33    113.36 o 
   1  14   7       18.89      169.15     97.61 o 
   2  14   7       48.05       45.79     94.75 o 
   3  14   7       89.50      264.98    126.58 o 
   4  14   7        0.95      199.97    335.17 o 
  -4  15   7        7.07       89.50    143.66 o 
  -3  15   7        0.05      114.60     98.96 o 
  -2  15   7        4.91       33.73     83.52 o 
  -1  15   7        0.20      116.57     86.51 o 
   0  15   7       62.60       56.86    148.81 o 
   1  15   7        0.68      152.96    104.12 o 
   2  15   7      199.94        0.00    101.60 o 
   3  15   7       48.20       95.63    121.14 o 
  -3  16   7      298.46      290.39    118.72 o 
  -2  16   7      315.61      653.53    127.19 o 
  -1  16   7       18.98      116.58     95.30 o 
   0  16   7      313.43      495.71    142.42 o 
   1  16   7      507.27      527.30    288.20 o 
   2  16   7        5.62        0.00    146.02 o 
  -9   0   8       31.62       62.29    114.72 o 
  -8   0   8      305.23      345.56    106.98 o 
  -7   0   8      389.93      422.64    109.94 o 
  -6   0   8      858.62      952.20    139.84 o 
  -5   0   8     2645.42     3087.57    448.35 o 
  -4   0   8      400.26      280.23     86.16 o 
  -3   0   8     9022.35     8887.65    438.06 o 
  -2   0   8     8684.32     9066.84    247.06 o 
  -1   0   8     1913.30     1988.65    186.74 o 
   0   0   8    18468.17    18769.96    744.60 o 
   1   0   8     1088.25     1044.61     95.39 o 
   2   0   8     1483.51     1736.60    119.84 o 
   3   0   8      140.70      115.82     55.54 o 
   4   0   8       47.36        0.00     99.54 o 
   5   0   8      258.96      230.31    118.87 o 
   6   0   8     1028.13     1216.99    227.09 o 
   8   0   8      727.51     1297.19    312.37 o 
  -9   1   8       85.52       72.88     67.44 o 
  -8   1   8        9.40        0.00     56.67 o 
  -7   1   8      870.12      810.73     97.80 o 
  -6   1   8     1845.20     1916.83    132.11 o 
  -5   1   8      181.93      185.18     60.93 o 
  -4   1   8     5600.82     5257.85    202.90 o 
  -3   1   8     2523.24     2398.52    147.23 o 
  -2   1   8     3491.10     3180.23    119.75 o 
  -1   1   8     5047.88     4481.05    138.35 o 
   0   1   8     4091.56     3778.58    216.48 o 
   1   1   8     3862.83     3574.28    119.82 o 
   2   1   8      927.11      996.60     73.66 o 
   3   1   8      423.85      384.13     71.23 o 
   4   1   8     4900.22     4636.01    233.25 o 
   5   1   8      795.16     1059.75    143.00 o 
   6   1   8       60.60      127.60     89.04 o 
   8   1   8       87.72      583.22    164.50 o 
  -9   2   8        1.54      119.31     74.79 o 
  -8   2   8       33.82      106.88     62.76 o 
  -7   2   8       31.07       32.39     51.48 o 
  -6   2   8        5.15       30.50     48.41 o 
  -5   2   8      696.20      784.02     90.33 o 
  -4   2   8      184.02      221.91     67.84 o 
  -3   2   8     2941.72     2775.52    117.60 o 
  -2   2   8      560.28      679.68     70.85 o 
  -1   2   8      944.42      971.17     80.57 o 
   0   2   8      138.45       72.17     49.09 o 
   1   2   8       76.61      103.90     37.65 o 
   2   2   8        0.21        0.00     31.90 o 
   3   2   8      283.45      291.65    163.06 o 
   4   2   8      204.26      214.07     65.37 o 
   5   2   8      717.30      610.13    121.21 o 
   6   2   8      340.12      387.17    200.19 o 
   8   2   8       65.22      215.11    246.17 o 
  -9   3   8        4.38       31.93    201.05 o 
  -8   3   8        6.02       18.42     60.24 o 
  -7   3   8      292.28      275.38     68.59 o 
  -6   3   8      216.38      400.55     74.94 o 
  -5   3   8      390.43      383.84     83.05 o 
  -4   3   8      268.28      286.52     67.87 o 
  -3   3   8       34.12       25.10     52.75 o 
  -2   3   8       62.11       88.34     42.02 o 
  -1   3   8      270.78      251.67     51.87 o 
   0   3   8      234.58      280.86     50.94 o 
   1   3   8     1349.39     1482.25     90.17 o 
   2   3   8      784.05      704.21    145.90 o 
   3   3   8      528.47      478.42     93.79 o 
   4   3   8     1377.77     1422.36    145.45 o 
   5   3   8      192.95      418.22    155.32 o 
   6   3   8        0.62       33.34    100.33 o 
   8   3   8        8.38      254.32    213.26 o 
  -8   4   8      238.06      167.75    119.92 o 
  -7   4   8      114.51      158.72     61.51 o 
  -6   4   8      585.15      610.89     82.57 o 
  -5   4   8      927.27     1170.04    123.37 o 
  -4   4   8      644.59      606.29     87.53 o 
  -3   4   8     3333.00     3334.57    130.92 o 
  -2   4   8     4179.14     3795.68    138.52 o 
  -1   4   8      357.17      375.03     60.73 o 
   0   4   8    10721.36    10172.53    344.16 o 
   1   4   8     2897.27     3070.97    117.11 o 
   2   4   8      127.42       43.37     71.15 o 
   3   4   8     2946.78     3156.03    398.83 o 
   4   4   8      250.30      280.99     99.23 o 
   5   4   8     2643.14     2504.65    201.63 o 
   6   4   8      555.24      734.24    148.63 o 
  -8   5   8       30.72        9.29     94.70 o 
  -7   5   8     1323.46     1452.66    289.21 o 
  -6   5   8     1199.34     1346.88    133.59 o 
  -5   5   8       49.57        0.00     50.56 o 
  -4   5   8     4223.01     3759.41    213.77 o 
  -3   5   8     4383.19     4029.17    149.05 o 
  -2   5   8     2761.90     3045.14    205.64 o 
  -1   5   8     6973.71     6586.24    188.96 o 
   0   5   8      680.32      767.92     75.95 o 
   1   5   8     7126.10     6823.72    403.97 o 
   2   5   8     4225.63     4078.86    208.23 o 
   3   5   8     1463.76     1569.17    157.96 o 
   4   5   8     6927.54     6274.17    271.34 o 
   5   5   8      327.36      491.76    111.86 o 
   6   5   8      141.20      337.90    167.22 o 
  -8   6   8      229.23      121.03    228.82 o 
  -7   6   8      136.27      189.74     69.04 o 
  -6   6   8      127.00      262.85     72.50 o 
  -5   6   8     2586.39     2802.83    259.66 o 
  -4   6   8       72.52       70.30     69.94 o 
  -3   6   8     7230.53     6678.02    202.80 o 
  -2   6   8     2182.08     2233.27    138.54 o 
  -1   6   8     1303.76     1283.89    131.98 o 
   0   6   8     4294.82     4035.26    143.46 o 
   1   6   8      197.77      269.46     83.60 o 
   2   6   8     1185.06     1267.49    152.65 o 
   3   6   8       62.43      225.16     85.71 o 
   4   6   8       47.11       56.38     79.54 o 
   5   6   8      263.25      411.05    117.75 o 
   6   6   8      718.84      819.23    294.89 o 
   7   6   8       89.56      208.00    134.00 o 
  -8   7   8       54.76      167.47     99.94 o 
  -7   7   8       11.37      108.62     62.41 o 
  -6   7   8      245.78      362.04     79.59 o 
  -5   7   8       11.42       70.59     56.15 o 
  -4   7   8      729.04      766.23    116.36 o 
  -3   7   8       29.40      136.44     56.42 o 
  -2   7   8      833.73      843.67     95.07 o 
  -1   7   8        0.49        0.00     44.60 o 
   0   7   8       71.88      117.98     52.98 o 
   1   7   8      437.95      642.68    111.46 o 
   2   7   8       37.42       37.40     70.52 o 
   3   7   8      831.14      775.59    137.00 o 
   4   7   8       12.24       58.14     85.17 o 
   5   7   8      160.74      153.41    105.08 o 
   6   7   8       24.19      173.62    125.84 o 
   7   7   8       54.69      323.40    158.91 o 
  -8   8   8       43.48      147.83    107.41 o 
  -7   8   8        2.54       96.94     93.95 o 
  -6   8   8      181.38      114.24     68.24 o 
  -5   8   8       13.65        0.00     52.75 o 
  -4   8   8      475.81      415.34     83.77 o 
  -3   8   8      464.22      483.94     89.47 o 
  -2   8   8      615.47      645.72     88.15 o 
  -1   8   8      452.73      464.72     74.88 o 
   0   8   8     2369.58     2547.68    339.82 o 
   1   8   8      146.80       93.10    114.72 o 
   2   8   8       13.30        0.00     74.37 o 
   3   8   8      557.81      504.03    111.97 o 
   4   8   8      129.90       86.87     95.56 o 
   5   8   8      544.34      602.19    154.85 o 
   6   8   8       30.95        7.05    165.98 o 
   7   8   8       41.59      360.59    162.63 o 
  -7   9   8      849.43      894.87    158.85 o 
  -6   9   8      499.66      525.78    100.57 o 
  -5   9   8      253.05      290.10     94.55 o 
  -4   9   8     1431.13     1331.90    135.87 o 
  -3   9   8      245.02      371.09     73.66 o 
  -2   9   8      367.33      467.46     80.55 o 
  -1   9   8      324.28      396.20     74.28 o 
   0   9   8      265.61      371.65     94.99 o 
   1   9   8     1388.19     1393.87    168.54 o 
   2   9   8     4506.55     4509.35    280.35 o 
   3   9   8      315.21      571.95    136.59 o 
   4   9   8     3339.58     3544.32    286.31 o 
   5   9   8      580.02      532.00    167.12 o 
   6   9   8       60.15      381.19    211.27 o 
  -7  10   8       33.48        1.25    191.51 o 
  -6  10   8      354.07      255.07    225.78 o 
  -5  10   8      672.27      708.80    126.03 o 
  -4  10   8      107.00       48.86     63.31 o 
  -3  10   8      637.35      688.70    101.00 o 
  -2  10   8     1248.66     1242.02    142.28 o 
  -1  10   8      953.57      960.81    138.48 o 
   0  10   8     5802.76     5660.82    269.61 o 
   1  10   8     3734.53     3398.30    249.66 o 
   2  10   8     2419.39     2234.50    224.27 o 
   3  10   8     1424.53     1474.07    195.34 o 
   4  10   8       41.32       85.59    111.67 o 
   5  10   8      588.41     1132.87    372.86 o 
   6  10   8      212.86      641.86    335.21 o 
  -7  11   8      221.04      277.78    153.58 o 
  -6  11   8       45.10      221.29    101.40 o 
  -5  11   8        9.08        0.00     71.44 o 
  -4  11   8      166.93      240.47     77.43 o 
  -3  11   8     1090.62     1151.15    148.68 o 
  -2  11   8      220.40      354.97     80.09 o 
  -1  11   8     1680.68     2120.78    236.57 o 
   0  11   8       60.56      165.75    102.14 o 
   1  11   8      939.86     1134.01    277.97 o 
   2  11   8      818.76      718.91    143.47 o 
   3  11   8      145.31      176.27    175.95 o 
   4  11   8      390.36      344.51    153.85 o 
   5  11   8       25.45      192.24    130.62 o 
  -6  12   8       22.04      199.21    118.13 o 
  -5  12   8      508.55      611.83    133.35 o 
  -4  12   8      107.66       70.56     86.98 o 
  -3  12   8      268.28      395.67     75.40 o 
  -2  12   8        0.06       99.17     80.19 o 
  -1  12   8        2.06      132.11     80.57 o 
   0  12   8       15.57       20.70     72.90 o 
   1  12   8        1.38       75.46     76.63 o 
   2  12   8       51.95        0.00    139.08 o 
   3  12   8        6.02        0.00    100.85 o 
   4  12   8        0.43        8.74    154.14 o 
   5  12   8       50.72      441.55    119.67 o 
  -5  13   8       49.54       83.55    136.10 o 
  -4  13   8      215.61      185.98    105.08 o 
  -3  13   8      134.87      163.03     67.02 o 
  -2  13   8       21.28       75.65     90.36 o 
  -1  13   8       93.98      247.95     94.88 o 
   0  13   8       51.63       90.03     86.86 o 
   1  13   8      449.96      573.20    129.45 o 
   2  13   8      315.36      200.09    120.86 o 
   3  13   8       16.76        0.00    146.27 o 
   4  13   8      176.63      212.09    157.35 o 
  -5  14   8      435.40      487.27    187.42 o 
  -4  14   8        3.11      155.56    154.94 o 
  -3  14   8      673.31      819.43    119.71 o 
  -2  14   8      480.94      618.27    138.26 o 
  -1  14   8        0.21      135.80    100.28 o 
   0  14   8     1350.02     1407.62    366.10 o 
   1  14   8      747.05      929.03    153.23 o 
   2  14   8      246.32      401.75    129.28 o 
   3  14   8      627.39      770.59    179.23 o 
   4  14   8       34.44        0.00    172.17 o 
  -4  15   8      127.76      225.10    157.30 o 
  -3  15   8      172.55      317.78     99.75 o 
  -2  15   8      172.63      332.72    119.67 o 
  -1  15   8      670.66     1032.13    211.53 o 
   0  15   8       56.51        0.00    120.11 o 
   1  15   8      757.25      941.03    174.37 o 
   2  15   8      905.00     1162.36    195.12 o 
  -2  16   8       86.76      289.32    118.57 o 
  -1  16   8       33.55        0.00    105.34 o 
   0  16   8      399.64      362.98    219.03 o 
   1  16   8      186.06      259.13    128.86 o 
  -9   1   9        4.00       30.90     70.23 o 
  -8   1   9       94.78      180.78     72.96 o 
  -7   1   9      667.51      831.04     98.95 o 
  -6   1   9      219.13      232.77     63.07 o 
  -5   1   9     1657.14     1608.62    142.09 o 
  -4   1   9     1277.98     1378.15    147.54 o 
  -3   1   9       47.14       54.83     34.14 o 
  -2   1   9      227.80      266.94     41.81 o 
  -1   1   9      964.91      844.41     78.80 o 
   0   1   9      306.85      266.07     50.23 o 
   1   1   9     3720.68     3490.18    185.26 o 
   2   1   9      195.81      169.40     43.32 o 
   3   1   9     1806.32     1702.18    121.92 o 
   4   1   9     1355.57     1235.28    159.48 o 
   5   1   9        7.56      122.91     87.06 o 
   6   1   9        2.22      127.44    173.78 o 
  -9   2   9      165.70      109.42     77.05 o 
  -8   2   9      189.64      155.46     70.00 o 
  -7   2   9        0.55       36.32     69.28 o 
  -6   2   9     1173.26     1185.91    112.96 o 
  -5   2   9      637.80      480.78    100.93 o 
  -4   2   9     1892.99     2068.44    176.63 o 
  -3   2   9     6525.02     6072.13    377.05 o 
  -2   2   9     4175.33     4079.88    178.26 o 
  -1   2   9     3163.85     3012.31    121.44 o 
   0   2   9    18295.97    16660.81    499.83 o 
   1   2   9     3066.67     3195.93    149.47 o 
   2   2   9     2737.47     2338.44    117.90 o 
   3   2   9     3593.21     3839.65    188.80 o 
   4   2   9      471.34      402.43     78.60 o 
   5   2   9     1396.35     1139.51    238.43 o 
   6   2   9       56.42        0.00     84.32 o 
  -8   3   9      272.40      336.77     83.57 o 
  -7   3   9     1271.15     1311.36    122.14 o 
  -6   3   9       57.80       46.31     66.77 o 
  -5   3   9     1418.38     1397.60    140.13 o 
  -4   3   9     1965.11     1838.16    267.25 o 
  -3   3   9      594.60      588.40     74.74 o 
  -2   3   9     1062.90     1128.26     95.43 o 
  -1   3   9     6182.17     6143.23    205.10 o 
   0   3   9      346.14      442.42     65.52 o 
   1   3   9    10620.00     9933.97    422.80 o 
   2   3   9     1342.72     1438.46    176.20 o 
   3   3   9     2818.47     2778.57    246.24 o 
   4   3   9     5515.51     4939.33    389.22 o 
   5   3   9       54.51       66.36     93.11 o 
   6   3   9     1302.10     1247.93    248.28 o 
  -8   4   9      168.57      203.62     85.38 o 
  -7   4   9       86.63      196.07     80.28 o 
  -6   4   9      489.60      616.40     99.09 o 
  -5   4   9        0.52        0.00     52.75 o 
  -4   4   9      115.83      127.00     66.90 o 
  -3   4   9      837.19      823.57     88.58 o 
  -2   4   9     1723.43     1710.58    114.26 o 
  -1   4   9      215.40      218.62     58.76 o 
   0   4   9     4842.65     4668.68    156.91 o 
   1   4   9      772.98      970.47     84.45 o 
   2   4   9     2037.74     2137.36    316.64 o 
   3   4   9      542.74      483.95    105.85 o 
   4   4   9      771.05      822.52    126.37 o 
   5   4   9       75.77       93.59    121.97 o 
   6   4   9       30.76       13.54    103.49 o 
  -8   5   9        0.12      136.93     75.56 o 
  -7   5   9        1.35       98.92     66.55 o 
  -6   5   9       77.03      116.98     64.12 o 
  -5   5   9      142.11      262.25     75.38 o 
  -4   5   9       15.08        0.00     52.94 o 
  -3   5   9       67.60      167.89     56.71 o 
  -2   5   9       37.32      105.00     52.12 o 
  -1   5   9      273.81      207.16     57.99 o 
   0   5   9      490.91      558.19    114.56 o 
   1   5   9      343.57      503.55     95.80 o 
   2   5   9       13.12       84.59     74.87 o 
   3   5   9        4.84        0.00     61.51 o 
   4   5   9      481.99      447.87    102.38 o 
   5   5   9       60.35      156.11    174.40 o 
   6   5   9        0.75      181.97    148.75 o 
  -8   6   9       81.22       63.95     98.52 o 
  -7   6   9        0.06      122.11     68.45 o 
  -6   6   9      258.00      384.78     85.97 o 
  -5   6   9      210.26      251.82     76.29 o 
  -4   6   9      423.08      350.90     79.46 o 
  -3   6   9     3095.85     3025.85    149.90 o 
  -2   6   9      883.70      909.84     95.99 o 
  -1   6   9     2908.22     2917.47    142.09 o 
   0   6   9     4315.52     4574.93    162.61 o 
   1   6   9       17.37        6.60     80.88 o 
   2   6   9      381.50      461.49    106.46 o 
   3   6   9       55.31      231.81     92.81 o 
   4   6   9        0.12       47.05     75.42 o 
   5   6   9       96.91       15.61     83.70 o 
   6   6   9       96.32      184.94    169.69 o 
  -8   7   9      159.70      158.25    105.97 o 
  -7   7   9      908.49     1118.84    134.51 o 
  -6   7   9      337.51      406.40    111.92 o 
  -5   7   9      873.04      924.81    116.49 o 
  -4   7   9     4001.67     3815.06    354.71 o 
  -3   7   9      272.61      404.40     76.71 o 
  -2   7   9     4670.21     4162.80    369.20 o 
  -1   7   9     1951.54     1978.27    130.03 o 
   0   7   9     3786.28     4167.77    477.47 o 
   1   7   9     2280.13     2325.71    250.51 o 
   2   7   9        3.70       82.79     82.08 o 
   3   7   9       34.50        0.00    117.94 o 
   4   7   9     2699.79     2795.81    236.22 o 
   5   7   9     1087.38      929.90    185.44 o 
   6   7   9      543.85      667.07    165.88 o 
  -7   8   9        0.01      104.22     76.32 o 
  -6   8   9      723.82      875.22    118.56 o 
  -5   8   9      822.88      944.31    121.86 o 
  -4   8   9      488.04      608.00    100.60 o 
  -3   8   9     5108.00     4786.55    185.20 o 
  -2   8   9      235.93      237.34     68.98 o 
  -1   8   9     1134.54     1205.88    111.39 o 
   0   8   9     1924.79     2067.21    188.35 o 
   1   8   9     2019.77     2220.68    200.08 o 
   2   8   9     1150.41     1326.28    168.21 o 
   3   8   9     1972.03     2213.48    308.15 o 
   4   8   9      192.31      441.12    121.75 o 
   5   8   9      609.44      620.71    167.96 o 
   6   8   9      112.98      237.21    156.99 o 
  -7   9   9      114.18      380.85    126.57 o 
  -6   9   9       42.80      215.70     83.78 o 
  -5   9   9       88.29      146.29     67.59 o 
  -4   9   9      424.62      419.15    110.94 o 
  -3   9   9       35.45      150.78     62.00 o 
  -2   9   9      121.72       72.69     58.90 o 
  -1   9   9     2071.95     2010.63    188.42 o 
   0   9   9      570.20      740.23    123.01 o 
   1   9   9     4080.40     3905.53    304.62 o 
   2   9   9      965.78      810.52    143.09 o 
   3   9   9      888.89     1165.36    174.64 o 
   4   9   9      342.71      621.89    150.48 o 
   5   9   9       14.12        7.96    119.66 o 
   6   9   9      162.70      320.23    176.82 o 
  -7  10   9       11.69       58.20     98.60 o 
  -6  10   9        2.26       83.01     67.35 o 
  -5  10   9       13.18       15.37     66.68 o 
  -4  10   9      207.69      263.77    100.84 o 
  -3  10   9       19.23      104.62     68.82 o 
  -2  10   9      145.84      316.42     82.15 o 
  -1  10   9        5.00       44.50     68.55 o 
   0  10   9       13.06       62.60     90.24 o 
   1  10   9      132.22      241.92     95.56 o 
   2  10   9       96.85      104.63     91.04 o 
   3  10   9        4.37       90.70     94.87 o 
   4  10   9      128.87      174.48    120.30 o 
   5  10   9       23.93       39.81    148.06 o 
   6  10   9       16.17      139.99    100.07 o 
  -6  11   9       56.79      162.31    107.05 o 
  -5  11   9      116.82      154.62     82.72 o 
  -4  11   9      822.35      819.08    169.45 o 
  -3  11   9      342.82      346.11     80.78 o 
  -2  11   9      671.54      706.35    118.26 o 
  -1  11   9      856.86      766.42    182.40 o 
   0  11   9      243.57      389.57    107.54 o 
   1  11   9     1158.71     1097.21    163.14 o 
   2  11   9      355.91      362.68    124.24 o 
   3  11   9      332.83      415.32    132.75 o 
   4  11   9     1279.75     1553.94    279.95 o 
   5  11   9      109.13      106.65    334.43 o 
  -6  12   9      385.49      512.88    128.21 o 
  -5  12   9     1125.63     1049.53    134.49 o 
  -4  12   9      175.01      385.71    133.38 o 
  -3  12   9     4705.27     4721.08    219.31 o 
  -2  12   9      123.22      138.38     89.75 o 
  -1  12   9     1690.74     1742.08    224.79 o 
   0  12   9     1181.36     1185.20    196.84 o 
   1  12   9      181.44      108.86    139.14 o 
   2  12   9      684.42      762.00    177.26 o 
   3  12   9      338.35      442.25    139.21 o 
   4  12   9        2.91       75.84    124.25 o 
  -5  13   9      388.99      586.18    215.06 o 
  -4  13   9     1509.66     1550.63    193.58 o 
  -3  13   9       35.10      162.07    102.92 o 
  -2  13   9     1512.82     1633.04    191.11 o 
  -1  13   9      404.08      300.84    106.91 o 
   0  13   9      370.33      654.29    179.30 o 
   1  13   9      619.31      725.62    151.34 o 
   2  13   9       89.02      228.16    116.68 o 
   3  13   9        8.02      148.69    178.50 o 
   4  13   9      460.89      925.63    359.97 o 
  -4  14   9       21.57      119.57    137.16 o 
  -3  14   9      260.12      359.81    118.01 o 
  -2  14   9       88.83      248.23    114.94 o 
  -1  14   9      318.36      371.53    241.77 o 
   0  14   9       16.24       19.05     96.23 o 
   1  14   9       12.90      181.42    185.00 o 
   2  14   9       75.64       29.87    105.13 o 
   3  14   9       75.91      353.57    192.50 o 
  -3  15   9       61.62       44.40    101.32 o 
  -2  15   9       35.76      170.48    110.40 o 
  -1  15   9        4.74      103.02    175.15 o 
   0  15   9        3.07      110.92    107.94 o 
   1  15   9       47.50      116.86    117.22 o 
   2  15   9      104.05      200.58    169.14 o 
  -8   0  10       48.11      198.09    115.09 o 
  -7   0  10       25.09      107.68     92.22 o 
  -6   0  10      563.91      665.80    135.96 o 
  -5   0  10      201.39      396.16    138.58 o 
  -4   0  10     5613.04     5279.00    346.21 o 
  -3   0  10     7196.38     7342.98    536.91 o 
  -2   0  10     1229.92     1018.61    104.77 o 
  -1   0  10    11298.72    10589.55    300.66 o 
   0   0  10     5648.63     4990.90    197.02 o 
   1   0  10        7.30       58.25     52.70 o 
   2   0  10     2766.69     2539.29    150.33 o 
   3   0  10     1817.51     1972.62    258.69 o 
   4   0  10      721.43      713.98    187.54 o 
   5   0  10     1633.05     2234.16    309.02 o 
   6   0  10      127.74       79.70    130.52 o 
   7   0  10      623.88      723.77    241.96 o 
  -8   1  10       65.70      151.20     79.54 o 
  -7   1  10      323.26      447.81     85.58 o 
  -6   1  10      190.92      239.45     75.05 o 
  -5   1  10     1958.65     2109.67    340.63 o 
  -4   1  10     1990.76     1629.98    359.97 o 
  -3   1  10      702.83      765.98     65.47 o 
  -2   1  10     3046.69     2980.58    108.45 o 
  -1   1  10       11.22       39.00     33.64 o 
   0   1  10     3846.30     3507.58    117.73 o 
   1   1  10     1505.55     1373.32     85.69 o 
   2   1  10       58.16       66.97     39.72 o 
   3   1  10     1328.79     1343.41    135.71 o 
   4   1  10     3551.33     3802.88    285.22 o 
   5   1  10      112.30      136.35     93.95 o 
   6   1  10      651.20      806.08    154.79 o 
   7   1  10      203.66      361.98    150.20 o 
  -8   2  10      144.04      132.02     70.44 o 
  -7   2  10        0.06      136.38     70.97 o 
  -6   2  10      267.66      239.94     92.42 o 
  -5   2  10       64.99      159.48     81.69 o 
  -4   2  10      454.89      443.57    104.96 o 
  -3   2  10     1228.36     1201.60    115.95 o 
  -2   2  10      202.22      160.79     54.44 o 
  -1   2  10     1414.34     1342.43    102.22 o 
   0   2  10       64.96       74.21     48.26 o 
   1   2  10       99.61      125.43     48.44 o 
   2   2  10        5.52       62.40     59.47 o 
   3   2  10       26.99        0.00     57.27 o 
   4   2  10      112.60      102.76     86.92 o 
   5   2  10      138.88      139.73    100.23 o 
   6   2  10       76.58      172.07    105.11 o 
   7   2  10       42.24      262.41    202.05 o 
  -8   3  10       52.80      131.60     78.65 o 
  -7   3  10        1.17       37.23     66.24 o 
  -6   3  10       15.25       87.55     66.01 o 
  -5   3  10       66.98      124.55     67.66 o 
  -4   3  10      262.21      260.90    111.00 o 
  -3   3  10       10.42       25.55     67.11 o 
  -2   3  10       10.48       85.45     67.77 o 
  -1   3  10       72.08       54.40     54.35 o 
   0   3  10      153.90      138.45     51.85 o 
   1   3  10      301.88      321.31     61.09 o 
   2   3  10        5.04        0.00     56.10 o 
   3   3  10      332.25      333.21    129.66 o 
   4   3  10      981.17     1277.33    147.97 o 
   5   3  10        3.08        0.00     88.15 o 
   6   3  10      160.89      153.39    113.23 o 
   7   3  10        0.93       45.24    176.51 o 
  -8   4  10      225.97      219.16     86.50 o 
  -7   4  10       30.35       97.42     82.36 o 
  -6   4  10      847.74      885.95    122.43 o 
  -5   4  10        7.39      136.09     62.98 o 
  -4   4  10     3321.95     3259.81    338.71 o 
  -3   4  10     2776.41     2814.21    141.14 o 
  -2   4  10       39.65       92.60     54.47 o 
  -1   4  10     6809.49     5956.17    340.54 o 
   0   4  10     5285.43     5233.14    188.09 o 
   1   4  10      180.36      256.14     76.88 o 
   2   4  10     1630.60     1685.46    403.60 o 
   3   4  10      426.35      420.08    105.80 o 
   4   4  10      338.33      400.40    105.94 o 
   5   4  10      368.09      514.04    184.20 o 
   6   4  10       46.25      148.19    147.69 o 
   7   4  10      137.80      172.17    177.01 o 
  -8   5  10      109.12      125.01     80.82 o 
  -7   5  10      950.85     1182.83    136.92 o 
  -6   5  10       17.19      107.27     63.07 o 
  -5   5  10     2485.27     2334.44    176.60 o 
  -4   5  10     1364.72     1484.72    166.27 o 
  -3   5  10      210.83      270.10     65.74 o 
  -2   5  10     2883.66     2731.76    158.95 o 
  -1   5  10     1151.63      903.92     94.89 o 
   0   5  10     3853.39     3718.83    151.15 o 
   1   5  10     6686.53     6005.07    251.57 o 
   2   5  10       28.39       11.56     62.41 o 
   3   5  10     3269.53     3259.86    224.88 o 
   4   5  10     2284.99     2421.00    205.31 o 
   5   5  10      203.09      133.38    153.46 o 
   6   5  10      553.99      580.06    159.03 o 
   7   5  10      434.83      418.47    200.56 o 
  -8   6  10       71.85      119.79     94.21 o 
  -7   6  10       57.81      108.48     71.89 o 
  -6   6  10      219.55      269.52    107.35 o 
  -5   6  10      133.13      294.77     74.96 o 
  -4   6  10      530.79      327.03    104.03 o 
  -3   6  10     3813.95     3678.36    228.36 o 
  -2   6  10        8.64       37.17     52.13 o 
  -1   6  10     4086.96     3842.23    186.75 o 
   0   6  10     2223.52     1935.72    176.30 o 
   1   6  10        0.77       77.34     70.56 o 
   2   6  10     1304.59     1594.94    174.13 o 
   3   6  10     1103.02     1234.19    158.72 o 
   4   6  10       28.60      184.66     87.33 o 
   5   6  10     1348.39     1245.73    174.43 o 
   6   6  10       80.57      405.33    195.11 o 
  -7   7  10       50.98      152.40     76.44 o 
  -6   7  10        4.02      103.81     68.82 o 
  -5   7  10      156.63      270.53     80.75 o 
  -4   7  10      303.20      242.12     96.79 o 
  -3   7  10      662.52      755.49     96.71 o 
  -2   7  10     1775.73     1625.63    129.16 o 
  -1   7  10      401.79      410.96     76.18 o 
   0   7  10      366.03      400.85    106.35 o 
   1   7  10       42.81      159.03     79.36 o 
   2   7  10      191.42      237.26     92.03 o 
   3   7  10      173.35      194.67     92.51 o 
   4   7  10       80.44      168.49     97.12 o 
   5   7  10       39.85       73.86    100.11 o 
   6   7  10       49.91      159.16    169.94 o 
  -7   8  10       37.72      109.73     79.98 o 
  -6   8  10       14.33      115.90     70.26 o 
  -5   8  10       70.75      186.72    133.30 o 
  -4   8  10        5.40       21.66     77.84 o 
  -3   8  10      143.85      212.04     68.49 o 
  -2   8  10      951.70     1020.19    109.44 o 
  -1   8  10      764.70      913.08    135.51 o 
   0   8  10     3124.24     3400.64    235.19 o 
   1   8  10       18.64       53.91     76.85 o 
   2   8  10      449.35      684.96    292.04 o 
   3   8  10      171.68      224.79    142.36 o 
   4   8  10       44.16      235.03    114.26 o 
   5   8  10       52.79       36.78     97.72 o 
   6   8  10        0.08      263.32    141.17 o 
  -7   9  10      327.93      275.23    113.99 o 
  -6   9  10       19.43       37.58    102.28 o 
  -5   9  10      786.86      758.86    113.90 o 
  -4   9  10      477.09      683.35    133.07 o 
  -3   9  10        5.79       56.81     61.21 o 
  -2   9  10      774.88     1080.21    114.92 o 
  -1   9  10     1138.04     1255.30    361.89 o 
   0   9  10      694.94      865.70    138.78 o 
   1   9  10     5326.92     5130.75    347.14 o 
   2   9  10        0.58      189.03     88.75 o 
   3   9  10     2882.17     3277.26    278.41 o 
   4   9  10     1107.73     1037.50    328.48 o 
   5   9  10        4.37        0.00    110.10 o 
  -6  10  10      352.25      412.42    103.12 o 
  -5  10  10       15.22       21.37    121.10 o 
  -4  10  10      664.69      534.20    117.15 o 
  -3  10  10     2284.72     2052.33    160.42 o 
  -2  10  10       20.50       11.23     78.12 o 
  -1  10  10     2678.95     3074.30    240.22 o 
   0  10  10     2459.31     2626.42    231.09 o 
   1  10  10        9.19       13.30     80.57 o 
   2  10  10     2456.46     2402.65    236.56 o 
   3  10  10      837.80     1062.90    179.69 o 
   4  10  10      787.31      867.13    214.38 o 
   5  10  10      508.40      541.28    169.32 o 
  -6  11  10        8.91        0.00    150.61 o 
  -5  11  10      281.23      332.69    123.14 o 
  -4  11  10      393.62      290.62    108.81 o 
  -3  11  10      203.89      335.66    131.50 o 
  -2  11  10     1837.58     1877.78    282.93 o 
  -1  11  10       67.10      155.42    151.84 o 
   0  11  10      824.84     1182.30    166.51 o 
   1  11  10     1733.65     1477.50    305.98 o 
   2  11  10        1.26       27.58    107.78 o 
   3  11  10     1068.31     1145.46    319.18 o 
   4  11  10      116.94       86.86    118.75 o 
   5  11  10       14.64      227.99    142.88 o 
  -5  12  10        3.62      114.07     96.47 o 
  -4  12  10       14.49       43.26     90.05 o 
  -3  12  10        7.87      138.74    156.93 o 
  -2  12  10        5.23       47.40     84.34 o 
  -1  12  10        2.20      158.89    130.96 o 
   0  12  10       27.95      272.25    109.21 o 
   1  12  10      154.27      268.77    105.76 o 
   2  12  10      131.19      376.01    134.93 o 
   3  12  10        0.29       37.02    104.58 o 
   4  12  10       47.62      213.81    133.70 o 
  -5  13  10      335.14      330.09    191.88 o 
  -4  13  10      218.99      465.89    141.43 o 
  -3  13  10       60.09        0.00    142.05 o 
  -2  13  10      246.33      364.81    181.10 o 
  -1  13  10       27.40        9.47    125.32 o 
   0  13  10      238.21      453.49    380.23 o 
   1  13  10      354.55      323.27    115.46 o 
   2  13  10       24.45       78.08    110.70 o 
   3  13  10      214.39      317.00    138.39 o 
  -4  14  10      215.29      172.92    180.97 o 
  -3  14  10      808.57      451.20    206.01 o 
  -2  14  10       11.37      148.93    209.11 o 
  -1  14  10      717.85      830.37    167.17 o 
   0  14  10      770.16      570.47    134.58 o 
   1  14  10       54.69       65.80    139.82 o 
   2  14  10      927.51      929.21    178.28 o 
  -2  15  10      448.94      435.09    142.55 o 
  -1  15  10      573.73     1011.47    178.56 o 
   0  15  10      234.07      145.68    127.62 o 
  -8   1  11       85.30      189.29    142.73 o 
  -7   1  11       33.94      123.39     77.85 o 
  -6   1  11      185.06      238.38     87.56 o 
  -5   1  11      309.73      427.74    107.12 o 
  -4   1  11     2082.09     2120.29    193.85 o 
  -3   1  11       54.19       76.20     41.50 o 
  -2   1  11     1327.03     1276.61     88.02 o 
  -1   1  11       62.44       22.90     40.05 o 
   0   1  11     1604.83     1636.03     96.65 o 
   1   1  11     1344.45     1269.45    123.88 o 
   2   1  11      236.81      212.92     61.66 o 
   3   1  11     2406.40     2711.27    220.82 o 
   4   1  11     1297.85     1544.16    181.73 o 
   5   1  11      191.80      241.26    109.51 o 
   6   1  11      554.68     1062.32    180.06 o 
   7   1  11        2.38       19.52    126.77 o 
  -8   2  11       77.14      105.39     80.02 o 
  -7   2  11       82.69      150.11     78.92 o 
  -6   2  11      325.78      483.92    166.41 o 
  -5   2  11       90.53       80.74     79.39 o 
  -4   2  11      953.83     1075.15    307.28 o 
  -3   2  11      961.26      974.18    105.39 o 
  -2   2  11       19.43      105.20     52.42 o 
  -1   2  11     7880.72     7094.33    276.68 o 
   0   2  11     4199.77     3725.76    146.76 o 
   1   2  11     1713.99     1651.98    141.30 o 
   2   2  11     1788.72     1473.37    147.62 o 
   3   2  11       37.09       59.42     65.73 o 
   4   2  11      683.69      675.60    134.68 o 
   5   2  11      392.44      540.79    135.54 o 
   6   2  11      170.31      144.89    247.79 o 
   7   2  11      401.34      560.46    175.90 o 
  -8   3  11      812.21      912.18    132.65 o 
  -7   3  11      384.91      429.82     97.45 o 
  -6   3  11       98.18      188.03     90.22 o 
  -5   3  11     1245.57     1422.17    276.98 o 
  -4   3  11      841.22      943.28    140.64 o 
  -3   3  11      387.29      359.53     71.78 o 
  -2   3  11     1319.00     1175.29    107.47 o 
  -1   3  11      188.73      238.99     62.96 o 
   0   3  11     4620.19     3944.59    156.99 o 
   1   3  11     5040.06     4388.03    222.87 o 
   2   3  11     2568.80     2829.10    195.69 o 
   3   3  11     5936.76     5625.37    253.89 o 
   4   3  11      515.11      391.82    117.70 o 
   5   3  11      161.52      346.44    127.24 o 
   6   3  11      564.30     1015.21    186.21 o 
  -8   4  11       64.49       43.36    110.24 o 
  -7   4  11       34.14      100.59     68.77 o 
  -6   4  11      580.09      559.83    105.04 o 
  -5   4  11       88.38      194.00    117.14 o 
  -4   4  11      577.95      682.44    162.69 o 
  -3   4  11      372.97      263.50     70.74 o 
  -2   4  11        0.10        0.00     49.09 o 
  -1   4  11     2794.32     2772.43    149.76 o 
   0   4  11     1258.51     1287.64    113.68 o 
   1   4  11     1093.48     1119.82    169.26 o 
   2   4  11     2617.57     2474.58    194.10 o 
   3   4  11       35.19       75.33     81.21 o 
   4   4  11     1323.06     1502.64    173.94 o 
   5   4  11      120.08      271.33    124.39 o 
   6   4  11       34.39       45.39    128.99 o 
  -8   5  11        5.11       34.69     80.13 o 
  -7   5  11       51.06       60.39     82.09 o 
  -6   5  11       34.66       91.94     74.78 o 
  -5   5  11      368.38      405.92    112.85 o 
  -4   5  11      149.12       79.60     81.38 o 
  -3   5  11       84.00      168.47     76.90 o 
  -2   5  11        1.42        0.00     51.91 o 
  -1   5  11       45.72       52.86     54.11 o 
   0   5  11       43.71       41.88     62.11 o 
   1   5  11      252.63      348.06    108.65 o 
   2   5  11      160.80      169.59     84.23 o 
   3   5  11       28.83       11.58     74.78 o 
   4   5  11      408.53      483.44    115.68 o 
   5   5  11       38.91      103.25    139.57 o 
   6   5  11       32.44        0.00    129.28 o 
  -7   6  11        1.23       55.78     69.74 o 
  -6   6  11      710.03      838.78    123.61 o 
  -5   6  11       11.69      122.31     86.93 o 
  -4   6  11     2756.85     2915.57    231.60 o 
  -3   6  11      143.34      162.60     69.09 o 
  -2   6  11      891.51      998.59    161.19 o 
  -1   6  11     1185.12     1372.14    180.01 o 
   0   6  11      843.18      985.67    171.31 o 
   1   6  11       55.43      104.88     72.52 o 
   2   6  11      258.92      266.93     88.97 o 
   3   6  11      164.01      361.15    107.60 o 
   4   6  11        8.35       93.36     90.99 o 
   5   6  11      351.39      109.20    161.02 o 
   6   6  11       11.30      242.70    183.58 o 
  -7   7  11      295.88      264.33     90.95 o 
  -6   7  11       26.36      127.94     79.78 o 
  -5   7  11     1355.22     1239.60    168.22 o 
  -4   7  11      712.63      646.58    191.51 o 
  -3   7  11      731.76      890.63    104.65 o 
  -2   7  11     1472.97     1478.18    127.26 o 
  -1   7  11       46.32      115.41     77.25 o 
   0   7  11     2723.66     2717.62    255.66 o 
   1   7  11     1895.27     1746.74    186.24 o 
   2   7  11      773.18      705.22    137.50 o 
   3   7  11     4051.93     3841.15    355.44 o 
   4   7  11      632.97      734.83    151.92 o 
   5   7  11      161.98      109.80    110.20 o 
   6   7  11      569.05      260.06    211.72 o 
  -7   8  11      136.32      203.09     89.93 o 
  -6   8  11      441.44      532.24    107.83 o 
  -5   8  11       13.00        0.00     88.11 o 
  -4   8  11      754.56      790.42    168.21 o 
  -3   8  11     1603.78     1759.28    193.51 o 
  -2   8  11      152.87      181.80     66.81 o 
  -1   8  11     4619.00     4190.53    241.77 o 
   0   8  11      754.28      978.70    149.05 o 
   1   8  11     1048.88     1114.80    160.10 o 
   2   8  11     2252.00     2502.55    229.62 o 
   3   8  11       41.25      143.78     94.11 o 
   4   8  11     1492.17     1378.73    194.75 o 
   5   8  11      730.77      644.64    151.84 o 
  -6   9  11       19.78       86.29     91.39 o 
  -5   9  11       51.62      267.19    168.52 o 
  -4   9  11       28.07       37.58     82.41 o 
  -3   9  11      346.82      326.36    143.11 o 
  -2   9  11      340.12      348.66    129.25 o 
  -1   9  11      283.24      251.00     90.71 o 
   0   9  11      368.45      400.96    107.26 o 
   1   9  11      156.01      384.95    119.81 o 
   2   9  11       19.08        0.31     81.44 o 
   3   9  11      486.77      547.14    137.86 o 
   4   9  11       40.60      157.08    116.91 o 
   5   9  11       95.76      199.42    131.96 o 
  -6  10  11       22.65       60.28    153.77 o 
  -5  10  11        4.78      116.59    100.25 o 
  -4  10  11      275.48      363.22    116.40 o 
  -3  10  11        1.69      107.21     87.02 o 
  -2  10  11       57.44      241.74    110.88 o 
  -1  10  11       39.52       88.36     80.16 o 
   0  10  11      302.87      294.30    107.85 o 
   1  10  11       65.66      237.10    101.63 o 
   2  10  11       19.03      157.73    108.34 o 
   3  10  11      110.56      371.46    132.61 o 
   4  10  11        8.42      108.54    120.63 o 
   5  10  11       24.36      243.66    137.72 o 
  -6  11  11       37.02        0.00     97.73 o 
  -5  11  11      493.19      588.30    379.49 o 
  -4  11  11      204.66      277.65    174.53 o 
  -3  11  11      509.63      539.20    184.32 o 
  -2  11  11      430.48      418.74    145.46 o 
  -1  11  11      408.36      386.40    112.59 o 
   0  11  11      224.88      307.26    109.50 o 
   1  11  11       43.67        0.00     90.63 o 
   2  11  11        4.83      133.65    103.37 o 
   3  11  11      619.61      437.28    148.56 o 
   4  11  11      451.02      530.71    163.23 o 
  -5  12  11        2.28      340.04    145.96 o 
  -4  12  11      796.96      812.58    149.08 o 
  -3  12  11      968.66      797.03    220.64 o 
  -2  12  11      449.74      592.66    123.18 o 
  -1  12  11     2147.25     2346.45    243.63 o 
   0  12  11       47.00      125.84     99.61 o 
   1  12  11      291.76      450.72    132.47 o 
   2  12  11      313.76      507.10    148.00 o 
   3  12  11      154.37      217.13    129.98 o 
  -4  13  11       91.26      268.86    165.73 o 
  -3  13  11      597.80      797.77    225.72 o 
  -2  13  11      490.07      532.63    141.29 o 
  -1  13  11      165.37      341.58    115.21 o 
   0  13  11      436.71      427.39    135.26 o 
   1  13  11      325.67      322.72    126.60 o 
   2  13  11        8.13       54.81    208.00 o 
  -3  14  11       31.85      177.88    166.10 o 
  -2  14  11       70.38       71.09    109.69 o 
  -1  14  11       36.92        0.00    106.57 o 
   0  14  11        6.72      189.62    111.43 o 
   1  14  11      115.77      108.05    121.89 o 
  -8   0  12       96.49      505.49    178.62 o 
  -7   0  12      112.55       35.45    122.10 o 
  -6   0  12     2154.44     1990.35    291.29 o 
  -5   0  12       52.69        0.00    106.11 o 
  -4   0  12    11243.73    10648.60    536.23 o 
  -3   0  12     1034.64      904.62    192.50 o 
  -2   0  12     5935.28     5269.63    308.59 o 
  -1   0  12     3740.50     3394.51    414.57 o 
   0   0  12      806.76      665.24    107.65 o 
   1   0  12      721.47      650.44    249.96 o 
   2   0  12      939.85     1128.73    210.35 o 
   3   0  12      145.38      202.29    137.47 o 
   4   0  12      356.61      623.74    190.39 o 
   5   0  12      748.18      621.39    206.39 o 
   6   0  12      398.39      600.81    225.60 o 
  -8   1  12      616.92      663.69    142.24 o 
  -7   1  12      384.77      427.89    109.62 o 
  -6   1  12      841.37      850.81    327.12 o 
  -5   1  12     2030.14     2275.73    210.99 o 
  -4   1  12      154.25      167.39     91.77 o 
  -3   1  12      987.92     1198.59    151.08 o 
  -2   1  12     1642.70     1597.86    101.06 o 
  -1   1  12      597.28      735.86     76.63 o 
   0   1  12     2372.15     2424.03    120.56 o 
   1   1  12       35.60       69.88     42.77 o 
   2   1  12      878.68      826.97    100.37 o 
   3   1  12     2246.52     2207.75    216.34 o 
   4   1  12      393.85      654.70    143.76 o 
   5   1  12      528.28      652.00    162.01 o 
   6   1  12      525.53      666.64    161.45 o 
  -8   2  12       69.69      172.91     97.84 o 
  -7   2  12      124.54      280.36     96.11 o 
  -6   2  12        9.42      177.18     85.07 o 
  -5   2  12      113.30      130.27     80.33 o 
  -4   2  12       62.95      168.01     86.51 o 
  -3   2  12       78.66        9.64    150.85 o 
  -2   2  12        0.99       96.31     48.56 o 
  -1   2  12        1.78       54.16     53.24 o 
   0   2  12      402.49      452.00     74.99 o 
   1   2  12       42.08        0.00     44.55 o 
   2   2  12      467.90      444.17     80.23 o 
   3   2  12       28.06       18.43     75.86 o 
   4   2  12      336.53      565.69    137.64 o 
   5   2  12       16.10      154.73    105.26 o 
   6   2  12      135.33      265.78    137.59 o 
  -8   3  12      469.47      452.21    108.25 o 
  -7   3  12        0.21       70.42     86.68 o 
  -6   3  12      338.87      645.91    132.67 o 
  -5   3  12      101.17      157.75     83.84 o 
  -4   3  12      171.58      206.77     89.37 o 
  -3   3  12        3.79        0.00     75.36 o 
  -2   3  12     1308.28     1335.90    116.92 o 
  -1   3  12      238.49      324.88     74.71 o 
   0   3  12     3220.01     3050.22    156.36 o 
   1   3  12      124.90      111.69     71.40 o 
   2   3  12     1760.89     1724.38    168.39 o 
   3   3  12      223.77      388.89    103.66 o 
   4   3  12       30.57       72.79     99.79 o 
   5   3  12       15.03       40.52    158.23 o 
   6   3  12      123.07      182.09    133.47 o 
  -8   4  12       73.50      116.64    134.37 o 
  -7   4  12      221.86      454.25    121.24 o 
  -6   4  12       78.21      117.67     90.28 o 
  -5   4  12       48.32       15.18     74.00 o 
  -4   4  12     1723.42     1619.55    179.73 o 
  -3   4  12      347.46      308.96    100.31 o 
  -2   4  12      224.15      290.79     71.32 o 
  -1   4  12     2610.43     2716.00    155.56 o 
   0   4  12     4468.66     4294.63    361.82 o 
   1   4  12      630.58      674.60    117.23 o 
   2   4  12     3433.55     3552.30    241.46 o 
   3   4  12        0.09       65.81     78.49 o 
   4   4  12      880.86      947.88    246.79 o 
   5   4  12      135.75       77.97    108.91 o 
   6   4  12      339.45      574.71    160.99 o 
  -7   5  12      440.71      640.38    184.07 o 
  -6   5  12      372.56      558.72    138.77 o 
  -5   5  12     2982.57     2855.75    243.22 o 
  -4   5  12      110.83      340.83     99.94 o 
  -3   5  12     2192.73     1927.36    232.60 o 
  -2   5  12      639.69      644.47    133.55 o 
  -1   5  12     1009.05     1004.06    109.62 o 
   0   5  12      931.57      707.01    119.74 o 
   1   5  12       99.37      111.82     78.66 o 
   2   5  12      314.64      356.13    118.44 o 
   3   5  12     3046.34     3003.41    235.34 o 
   4   5  12      472.77      496.28    124.79 o 
   5   5  12      742.77      961.02    251.13 o 
   6   5  12      505.42      707.17    172.04 o 
  -7   6  12      195.03      242.12    111.67 o 
  -6   6  12      580.25      567.41    300.71 o 
  -5   6  12       78.77      251.08    103.53 o 
  -4   6  12     2817.38     2785.41    355.19 o 
  -3   6  12      202.56      308.96    255.16 o 
  -2   6  12     2298.59     2304.07    156.44 o 
  -1   6  12     1338.94     1283.88    120.95 o 
   0   6  12      103.48      122.14    107.53 o 
   1   6  12     1149.59     1269.26    335.42 o 
   2   6  12       36.46      315.26    113.79 o 
   3   6  12      389.75      412.43    110.78 o 
   4   6  12      176.63      197.15    103.76 o 
   5   6  12       42.53       55.90    140.19 o 
  -7   7  12       45.73      104.22    101.96 o 
  -6   7  12       50.19      333.06    112.93 o 
  -5   7  12        1.33       17.56     82.20 o 
  -4   7  12        1.13       77.79     85.26 o 
  -3   7  12        0.69        0.00     75.05 o 
  -2   7  12      200.21      211.45     70.99 o 
  -1   7  12      157.58      339.20    160.40 o 
   0   7  12       29.83       16.53     77.24 o 
   1   7  12        0.04      124.30     87.30 o 
   2   7  12       18.42       41.33    112.80 o 
   3   7  12      259.03      334.20    118.74 o 
   4   7  12       52.27      143.31    122.34 o 
   5   7  12      215.95      148.25    193.74 o 
  -7   8  12        6.17      100.16    158.66 o 
  -6   8  12       10.82        7.89     91.24 o 
  -5   8  12        5.62        0.00    102.26 o 
  -4   8  12      296.23      389.51    217.11 o 
  -3   8  12      243.05      201.36     95.93 o 
  -2   8  12      179.95      345.50    142.18 o 
  -1   8  12     1624.43     1740.19    321.60 o 
   0   8  12      449.99      405.57    113.05 o 
   1   8  12      460.67      601.84    145.77 o 
   2   8  12      293.69      303.58    113.27 o 
   3   8  12       64.83        0.00    126.56 o 
   4   8  12        2.78        0.00     89.41 o 
   5   8  12       29.23      102.75    144.47 o 
  -6   9  12      252.84      350.06    121.77 o 
  -5   9  12      377.40      648.04    132.74 o 
  -4   9  12      155.31      198.74     95.05 o 
  -3   9  12       94.14       67.15     87.12 o 
  -2   9  12     1216.63     1064.63    155.15 o 
  -1   9  12       11.25       85.41     90.22 o 
   0   9  12     2247.30     2299.99    226.35 o 
   1   9  12      629.53      816.63    154.26 o 
   2   9  12     1211.13     1429.04    195.57 o 
   3   9  12     1859.18     1710.21    221.48 o 
   4   9  12       10.34       88.85    117.54 o 
  -6  10  12      113.02      188.38    178.12 o 
  -5  10  12      173.24      445.29    134.04 o 
  -4  10  12      677.33      932.16    185.25 o 
  -3  10  12      480.52      423.17    200.25 o 
  -2  10  12      348.98      576.01    154.39 o 
  -1  10  12     2607.43     2413.70    256.83 o 
   0  10  12      183.28      157.21    108.33 o 
   1  10  12     1387.74     1470.71    195.89 o 
   2  10  12      821.76      973.54    286.83 o 
   3  10  12      256.73      366.53    139.45 o 
   4  10  12      744.18      961.51    181.36 o 
  -5  11  12       73.90      229.88    112.64 o 
  -4  11  12       36.04      225.74    113.25 o 
  -3  11  12       98.06        0.00    117.01 o 
  -2  11  12      851.81      803.25    149.29 o 
  -1  11  12      143.35      287.52    219.34 o 
   0  11  12      956.64     1012.89    169.60 o 
   1  11  12       20.21      185.08    117.20 o 
   2  11  12      168.58      202.45    114.65 o 
   3  11  12      384.47      277.42    136.35 o 
  -4  12  12       20.72      253.86    187.42 o 
  -3  12  12        0.38        0.00    126.06 o 
  -2  12  12        2.46       43.01     83.09 o 
  -1  12  12       17.44      120.59    100.88 o 
   0  12  12       21.22       91.85    101.71 o 
   1  12  12       83.49      115.95    250.95 o 
   2  12  12        4.02        0.00    103.00 o 
   3  12  12      197.98        0.00    170.81 o 
  -3  13  12       24.41      192.50    183.95 o 
  -2  13  12      194.78       49.10    103.92 o 
  -1  13  12        3.51      253.98    236.32 o 
   0  13  12      273.36      510.77    177.13 o 
   1  13  12       53.64       95.28    310.94 o 
  -1  14  12      919.24      986.38    187.48 o 
   0  14  12       51.25      320.42    197.09 o 
  -7   1  13       20.91       28.27     85.21 o 
  -6   1  13      589.09      567.95    116.90 o 
  -5   1  13     1414.98     1493.74    184.86 o 
  -4   1  13      374.55      476.67    112.81 o 
  -3   1  13     2024.91     2027.11    235.27 o 
  -2   1  13        9.44       74.21     44.45 o 
  -1   1  13      683.67      747.85     80.28 o 
   0   1  13     1065.31     1078.08     92.89 o 
   1   1  13       63.75       12.54     52.14 o 
   2   1  13     1477.78     1449.89    172.96 o 
   3   1  13      243.64      174.17    103.00 o 
   4   1  13       61.41       61.27    103.37 o 
   5   1  13       87.66      223.66    162.88 o 
   6   1  13      363.98      294.28    129.98 o 
  -7   2  13      898.33     1161.23    170.16 o 
  -6   2  13       22.34      205.76    102.18 o 
  -5   2  13      957.86     1204.87    168.23 o 
  -4   2  13     1908.73     1960.45    225.85 o 
  -3   2  13      491.18      318.27    121.10 o 
  -2   2  13     5093.39     4506.27    320.51 o 
  -1   2  13     8652.29     7933.66    265.04 o 
   0   2  13        1.75       54.05     62.89 o 
   1   2  13     5004.27     4474.33    186.45 o 
   2   2  13     1232.53     1166.73    120.60 o 
   3   2  13      760.39      583.37    138.11 o 
   4   2  13      640.00      601.18    149.66 o 
   5   2  13       21.34      144.95    112.24 o 
   6   2  13      426.71      592.45    354.14 o 
  -7   3  13      160.98       94.79     99.33 o 
  -6   3  13      362.89      369.40    113.21 o 
  -5   3  13      682.77      976.35    156.62 o 
  -4   3  13        8.41       38.88     80.86 o 
  -3   3  13     1021.18      937.49    148.31 o 
  -2   3  13     1553.21     1536.86    127.13 o 
  -1   3  13       50.18       30.55     55.60 o 
   0   3  13     6767.08     5606.99    250.28 o 
   1   3  13      297.25      344.75    123.21 o 
   2   3  13     5337.66     4608.79    234.90 o 
   3   3  13     1869.27     1885.87    214.83 o 
   4   3  13       41.61        0.00     95.54 o 
   5   3  13      702.59      849.51    201.67 o 
   6   3  13      144.97      394.44    260.43 o 
  -7   4  13       13.07      187.43    104.78 o 
  -6   4  13       49.13      263.03    105.29 o 
  -5   4  13       33.25        0.00    160.52 o 
  -4   4  13      651.34      658.46    121.61 o 
  -3   4  13      372.32      514.37    122.90 o 
  -2   4  13     1320.93     1307.58    147.78 o 
  -1   4  13     1005.24     1026.09    110.32 o 
   0   4  13       54.53      241.56     86.51 o 
   1   4  13      208.11      214.88     80.94 o 
   2   4  13      313.12      428.96    153.39 o 
   3   4  13      153.33      240.96     98.45 o 
   4   4  13      286.22      317.92    131.81 o 
   5   4  13       27.16      293.85    132.91 o 
  -7   5  13       12.95       41.42     89.57 o 
  -6   5  13       40.52       56.96     98.82 o 
  -5   5  13        0.93       29.65    160.65 o 
  -4   5  13       62.28      179.98     97.01 o 
  -3   5  13        0.06        0.00     73.70 o 
  -2   5  13      313.13      513.12    106.45 o 
  -1   5  13       91.11      126.82     61.30 o 
   0   5  13      120.16      146.16     86.70 o 
   1   5  13      326.24      422.06    102.92 o 
   2   5  13       68.95      111.39     90.08 o 
   3   5  13      417.79      446.35    122.57 o 
   4   5  13        0.58       28.88    156.18 o 
   5   5  13       26.54        0.00    118.84 o 
  -7   6  13       51.78      134.61    108.55 o 
  -6   6  13      126.49      257.86    131.39 o 
  -5   6  13      191.69      160.02     99.70 o 
  -4   6  13     2335.80     2540.43    232.38 o 
  -3   6  13       32.43      115.85     84.27 o 
  -2   6  13     3364.75     4051.32    355.50 o 
  -1   6  13      784.83      875.50    188.10 o 
   0   6  13        6.11       10.07     98.98 o 
   1   6  13      205.26      228.69    242.52 o 
   2   6  13     1064.89     1113.68    158.65 o 
   3   6  13      114.67       42.51     95.03 o 
   4   6  13      821.69      769.51    254.11 o 
   5   6  13      130.17       32.72    145.15 o 
  -6   7  13      610.81      629.23    142.03 o 
  -5   7  13     1181.55     1309.73    179.55 o 
  -4   7  13       55.76       15.25    167.53 o 
  -3   7  13     2099.21     2295.62    215.35 o 
  -2   7  13      347.66      417.34    116.05 o 
  -1   7  13     1021.33      883.68    140.10 o 
   0   7  13     1824.06     2101.03    205.57 o 
   1   7  13       12.28       61.83     84.98 o 
   2   7  13     1286.63     1271.84    471.46 o 
   3   7  13     1311.14     1266.96    189.65 o 
   4   7  13      114.40      146.21    108.51 o 
   5   7  13      379.80      437.19    196.22 o 
  -6   8  13        0.48       33.38    110.82 o 
  -5   8  13      764.26      963.44    161.22 o 
  -4   8  13      423.57      397.88    119.23 o 
  -3   8  13        9.02       68.77     81.13 o 
  -2   8  13     1014.15     1099.19    157.68 o 
  -1   8  13     1473.75     1803.52    277.60 o 
   0   8  13       17.61      122.28    171.99 o 
   1   8  13      921.56     1104.33    207.31 o 
   2   8  13      293.11      218.20    105.90 o 
   3   8  13      461.28      498.48    149.74 o 
   4   8  13      264.66      301.44    132.88 o 
  -6   9  13       78.68      156.20    118.32 o 
  -5   9  13       99.94      290.65    118.27 o 
  -4   9  13       51.90        0.00     93.15 o 
  -3   9  13      215.06      311.86    112.00 o 
  -2   9  13      175.57      327.28    106.32 o 
  -1   9  13      183.89      214.99    163.93 o 
   0   9  13      726.94      970.66    256.77 o 
   1   9  13        9.28      224.57    248.78 o 
   2   9  13      218.61      160.51    109.36 o 
   3   9  13       56.61      222.53    119.18 o 
   4   9  13       43.88      102.48    136.78 o 
  -5  10  13       38.19      148.70    111.34 o 
  -4  10  13       63.39      260.57    116.30 o 
  -3  10  13      116.36       55.78    144.53 o 
  -2  10  13      122.81       95.18    296.07 o 
  -1  10  13       30.13       89.21    101.33 o 
   0  10  13       34.82       91.21    102.10 o 
   1  10  13       31.95       78.75     94.78 o 
   2  10  13       74.39      183.95    110.31 o 
   3  10  13       33.40      329.22    139.95 o 
  -4  11  13       79.27      135.85    159.90 o 
  -3  11  13      477.84      335.92    175.89 o 
  -2  11  13       18.37       56.77    171.86 o 
  -1  11  13      421.92      521.76    162.32 o 
   0  11  13      215.43       23.50    100.66 o 
   1  11  13       10.25        0.00     90.43 o 
   2  11  13      233.31      372.89    140.15 o 
   3  11  13      744.33      559.28    210.60 o 
  -3  12  13       49.64      203.91    176.39 o 
  -2  12  13      621.37      778.66    177.07 o 
  -1  12  13      396.75      569.15    143.27 o 
   0  12  13        9.74      130.18    144.97 o 
   1  12  13      294.65      132.96    123.69 o 
   2  12  13      236.33      315.96    204.28 o 
  -2  13  13       38.57        0.00    124.57 o 
  -1  13  13      287.29      265.04    127.34 o 
   0  13  13      354.19      399.09    145.68 o 
  -7   0  14      269.29      613.83    180.97 o 
  -6   0  14       11.54      155.94    153.21 o 
  -5   0  14     2399.03     2796.30    363.06 o 
  -4   0  14      770.39     1044.69    222.00 o 
  -3   0  14     3020.39     3429.71    336.54 o 
  -2   0  14     3220.75     3278.27    192.11 o 
  -1   0  14      285.65      378.50     85.58 o 
   0   0  14      128.95      172.08     74.99 o 
   1   0  14     1653.91     1470.35    238.12 o 
   2   0  14      678.83      487.02    153.95 o 
   3   0  14      216.93      146.89    149.24 o 
   4   0  14     1190.95     1283.18    291.17 o 
   5   0  14        0.87      133.87    193.87 o 
  -7   1  14       56.18      159.79    266.63 o 
  -6   1  14      697.53      944.67    160.86 o 
  -5   1  14      156.36      211.36    104.51 o 
  -4   1  14      484.34      479.04    124.34 o 
  -3   1  14     1170.57     1134.64    153.73 o 
  -2   1  14      190.90      249.64     54.53 o 
  -1   1  14     1024.20     1224.25     97.07 o 
   0   1  14      400.16      377.03     63.34 o 
   1   1  14        0.29       74.04     53.55 o 
   2   1  14     2572.32     1979.41    201.45 o 
   3   1  14     1383.75     1116.67    175.41 o 
   4   1  14      199.03      208.08    127.10 o 
   5   1  14      699.38     1111.27    248.22 o 
  -7   2  14       35.63      188.72    105.78 o 
  -6   2  14        0.82      138.16     92.74 o 
  -5   2  14      138.46      245.78    104.02 o 
  -4   2  14      124.29      124.41     92.55 o 
  -3   2  14       37.43      238.69     96.12 o 
  -2   2  14      362.82      353.78     65.19 o 
  -1   2  14      220.35      141.52     50.21 o 
   0   2  14      167.49      256.66     59.01 o 
   1   2  14      275.52      319.09     73.62 o 
   2   2  14        0.32       12.48     68.16 o 
   3   2  14      122.94      221.53    113.74 o 
   4   2  14       44.26        0.00    103.20 o 
   5   2  14       67.71        0.00    108.86 o 
  -7   3  14       48.45       60.34     99.05 o 
  -6   3  14       37.87      169.04    102.10 o 
  -5   3  14       19.36      206.61    101.83 o 
  -4   3  14        0.34        0.00     76.57 o 
  -3   3  14       73.49      126.92     87.09 o 
  -2   3  14       13.37       86.73     52.91 o 
  -1   3  14       39.61       39.38     59.49 o 
   0   3  14      326.93      312.72     98.54 o 
   1   3  14       21.15       96.09     61.49 o 
   2   3  14      999.24     1099.87    176.41 o 
   3   3  14      138.10      124.43    105.61 o 
   4   3  14       44.77      243.59    132.96 o 
   5   3  14       75.23      401.20    132.62 o 
  -7   4  14      159.94      200.18    217.73 o 
  -6   4  14       28.38      223.39    158.91 o 
  -5   4  14      705.16      857.60    148.09 o 
  -4   4  14      718.08      808.74    145.29 o 
  -3   4  14      468.45      679.70    130.65 o 
  -2   4  14     4052.22     3768.76    181.12 o 
  -1   4  14     1164.66     1033.75    129.39 o 
   0   4  14     1003.67      884.06    199.13 o 
   1   4  14     2738.70     2145.60    199.11 o 
   2   4  14        0.60       58.72     79.77 o 
   3   4  14      770.61      658.14    280.14 o 
   4   4  14      120.09      166.69    152.65 o 
   5   4  14       92.07      178.28    119.34 o 
  -6   5  14      627.45      765.12    149.40 o 
  -5   5  14      490.81      468.47    129.10 o 
  -4   5  14      423.99      561.80    132.44 o 
  -3   5  14     2477.60     2447.27    296.75 o 
  -2   5  14       47.28      138.80     69.56 o 
  -1   5  14     3054.47     2939.47    223.71 o 
   0   5  14      815.86      755.22    243.45 o 
   1   5  14      279.13      159.24     87.47 o 
   2   5  14     3023.53     2606.52    451.32 o 
   3   5  14     1449.20     1506.58    191.67 o 
   4   5  14      299.21      374.85    143.75 o 
   5   5  14     1111.68     1177.21    202.90 o 
  -6   6  14        4.68      204.14    113.91 o 
  -5   6  14      641.02      895.62    156.61 o 
  -4   6  14      149.23      254.28    102.54 o 
  -3   6  14      241.82      284.62    110.10 o 
  -2   6  14      618.16      694.00    143.48 o 
  -1   6  14      468.07      466.62    228.70 o 
   0   6  14       69.34      207.53     90.92 o 
   1   6  14      639.01      598.70    127.80 o 
   2   6  14      254.48      272.42    204.34 o 
   3   6  14      137.75      141.68    103.07 o 
   4   6  14      651.76      692.29    235.39 o 
  -6   7  14      117.39      219.90    110.64 o 
  -5   7  14       50.53       94.76     97.18 o 
  -4   7  14      219.69      204.60    106.35 o 
  -3   7  14       16.50      197.00     95.51 o 
  -2   7  14       37.32      117.10    127.24 o 
  -1   7  14       11.14       17.68    100.34 o 
   0   7  14        5.88       11.39     87.90 o 
   1   7  14       26.36      130.93     92.81 o 
   2   7  14        1.36        0.00    116.08 o 
   3   7  14        2.98      224.47    117.05 o 
   4   7  14        0.57      261.67    170.44 o 
  -6   8  14      154.98      266.79    183.58 o 
  -5   8  14       22.07      139.12    109.64 o 
  -4   8  14        1.78        6.34     95.61 o 
  -3   8  14        1.26      167.35     91.97 o 
  -2   8  14      605.86      819.93    143.73 o 
  -1   8  14      483.82      664.09    139.97 o 
   0   8  14      123.51      179.49    102.66 o 
   1   8  14      688.01      772.54    150.51 o 
   2   8  14        1.46       36.66     95.68 o 
   3   8  14      140.87      140.66    125.91 o 
   4   8  14        2.48       99.23    112.18 o 
  -5   9  14       84.24      176.15    118.27 o 
  -4   9  14       78.64       14.35    122.03 o 
  -3   9  14      463.01      267.49    157.55 o 
  -2   9  14       54.38       58.53    111.56 o 
  -1   9  14     1049.51     1127.26    166.95 o 
   0   9  14      940.89      880.12    155.90 o 
   1   9  14      471.05      881.49    262.29 o 
   2   9  14     1551.90     1668.33    276.61 o 
   3   9  14      258.16      290.54    132.09 o 
  -4  10  14      428.65      337.28    180.85 o 
  -3  10  14        8.69      117.26    136.60 o 
  -2  10  14     1272.48     1238.80    176.16 o 
  -1  10  14      715.95      897.79    161.46 o 
   0  10  14      365.17      581.76    141.15 o 
   1  10  14      970.61      977.76    170.24 o 
   2  10  14       23.28       19.64    124.32 o 
  -4  11  14       63.52        0.00    134.00 o 
  -3  11  14      165.10      237.50    177.75 o 
  -2  11  14       60.52      241.57    132.63 o 
  -1  11  14      471.08      567.82    143.90 o 
   0  11  14      607.84      783.46    170.90 o 
   1  11  14      112.10       61.55    117.80 o 
   2  11  14      390.20      504.62    213.08 o 
  -2  12  14       18.24       29.33    116.98 o 
  -1  12  14        6.61        0.00    114.36 o 
   0  12  14       42.48      175.81    162.81 o 
  -6   1  15      229.20      397.37    163.74 o 
  -5   1  15      176.65      329.75    115.58 o 
  -4   1  15      258.92      183.65    106.79 o 
  -3   1  15      823.24      757.71    133.87 o 
  -2   1  15      182.89      110.02     51.31 o 
  -1   1  15      996.86     1016.77     95.68 o 
   0   1  15       32.75      129.17     55.78 o 
   1   1  15      576.86      721.44    289.25 o 
   2   1  15     1226.71     1153.09    160.59 o 
   3   1  15       90.86      229.76    113.63 o 
   4   1  15      369.30      798.58    165.79 o 
   5   1  15      395.61      488.74    153.71 o 
  -6   2  15      139.14      144.01    206.01 o 
  -5   2  15      439.08      468.83    128.29 o 
  -4   2  15      189.74      326.70    107.52 o 
  -3   2  15      669.80      627.84    220.08 o 
  -2   2  15     3116.21     2822.81    173.78 o 
  -1   2  15      235.99      326.91     64.42 o 
   0   2  15     1483.17     1417.08    130.18 o 
   1   2  15     1771.47     1628.31    203.33 o 
   2   2  15      120.66       64.92    153.70 o 
   3   2  15      898.44      814.14    156.44 o 
   4   2  15        4.12      184.62    114.97 o 
  -6   3  15      335.55      240.00    107.19 o 
  -5   3  15       64.81      146.89    107.76 o 
  -4   3  15      246.71       81.11    205.21 o 
  -3   3  15     1002.27      891.47    156.80 o 
  -2   3  15       62.15       57.09     67.97 o 
  -1   3  15     2714.40     2470.07    141.49 o 
   0   3  15      243.04      212.62     97.05 o 
   1   3  15     2325.06     2401.78    234.00 o 
   2   3  15     2104.11     1968.44    216.63 o 
   3   3  15        3.58        0.00     95.26 o 
   4   3  15      587.62      623.56    156.96 o 
  -6   4  15        0.88       75.44    108.07 o 
  -5   4  15      119.24      281.35    106.21 o 
  -4   4  15      208.39      183.50     97.76 o 
  -3   4  15       67.26        0.00     79.44 o 
  -2   4  15     1277.46     1272.40    129.51 o 
  -1   4  15       53.50      152.24    108.83 o 
   0   4  15      998.63     1069.53    151.88 o 
   1   4  15      258.15      284.29    107.17 o 
   2   4  15      168.18      300.19     79.71 o 
   3   4  15      234.47      234.94    111.97 o 
   4   4  15        4.01       36.76    100.17 o 
  -6   5  15       41.99      260.05    107.52 o 
  -5   5  15        0.01        0.00    190.64 o 
  -4   5  15       24.12      112.29     89.73 o 
  -3   5  15       31.37      201.99    102.80 o 
  -2   5  15       96.71       89.33     69.01 o 
  -1   5  15       24.24      208.05     84.70 o 
   0   5  15       72.93       14.03     84.12 o 
   1   5  15       41.68        0.00    105.92 o 
   2   5  15       77.18       19.18    197.83 o 
   3   5  15       60.93        0.00    116.52 o 
   4   5  15       44.19        6.99    110.22 o 
  -6   6  15       74.62      231.97    118.71 o 
  -5   6  15      352.46      448.19    157.61 o 
  -4   6  15        8.44       37.12     92.92 o 
  -3   6  15      589.98      470.39    126.66 o 
  -2   6  15      552.68      929.20    153.08 o 
  -1   6  15        8.70       34.60     80.58 o 
   0   6  15      114.32      199.35    108.77 o 
   1   6  15      309.49      315.42    105.61 o 
   2   6  15       17.17       93.63     90.96 o 
   3   6  15      194.54      412.98    126.63 o 
   4   6  15       14.78      231.30    174.78 o 
  -5   7  15        0.92       76.55    114.29 o 
  -4   7  15      389.73      731.49    147.16 o 
  -3   7  15      268.14      224.11    115.90 o 
  -2   7  15      142.63      304.95    105.94 o 
  -1   7  15      764.69      655.82    139.33 o 
   0   7  15       80.62       14.10     97.79 o 
   1   7  15      660.21      699.89    145.26 o 
   2   7  15     1357.95     1364.99    191.54 o 
   3   7  15       61.31      143.59    104.60 o 
  -5   8  15      588.95      687.48    155.41 o 
  -4   8  15      194.32      210.51    183.21 o 
  -3   8  15      305.87      256.59    156.68 o 
  -2   8  15      967.01      940.23    279.52 o 
  -1   8  15      160.19      258.34    111.28 o 
   0   8  15      537.71      489.60    398.45 o 
   1   8  15      643.72      867.58    160.13 o 
   2   8  15        1.68      120.08    107.11 o 
   3   8  15      571.27      568.32    153.32 o 
  -4   9  15       84.92        0.00    143.66 o 
  -3   9  15       96.51       76.60    160.65 o 
  -2   9  15        1.56      145.03    163.25 o 
  -1   9  15      281.56      383.24    130.31 o 
   0   9  15      224.07      210.71    225.60 o 
   1   9  15       84.27       80.44    109.21 o 
   2   9  15      324.22      402.54    165.05 o 
  -3  10  15       47.76      104.00    159.41 o 
  -2  10  15        0.10        0.00    131.64 o 
  -1  10  15        7.86       25.71    107.68 o 
   0  10  15      173.55      313.51    231.92 o 
   1  10  15       29.79       93.63    116.96 o 
  -2  11  15        1.20        0.00    151.47 o 
  -1  11  15       50.16      101.47    117.31 o 
   0  11  15      126.97       68.05    116.65 o 
  -6   0  16      241.92      326.50    161.51 o 
  -5   0  16      767.58      939.08    246.17 o 
  -4   0  16        3.59      303.19    144.16 o 
  -3   0  16     1979.30     1938.53    292.78 o 
  -2   0  16     1085.99     1084.33    227.71 o 
  -1   0  16       50.50      126.74     75.89 o 
   0   0  16      808.76      835.09    135.56 o 
   1   0  16      886.47      995.36    222.75 o 
   2   0  16      119.35      174.53    128.29 o 
   3   0  16      944.79      982.59    222.75 o 
   4   0  16       44.26      143.04    174.16 o 
  -6   1  16      292.20      314.47    113.03 o 
  -5   1  16      103.69      267.63    109.88 o 
  -4   1  16      436.36      396.62    127.59 o 
  -3   1  16       54.78       73.30     88.17 o 
  -2   1  16      390.11      372.49     78.51 o 
  -1   1  16      378.99      477.72     76.84 o 
   0   1  16       10.70       41.35     64.85 o 
   1   1  16      666.28      699.88    207.69 o 
   2   1  16     1041.45     1007.51    157.41 o 
   3   1  16        0.67      118.57     93.25 o 
   4   1  16      683.29      672.50    162.54 o 
  -6   2  16       56.21      101.81    105.40 o 
  -5   2  16       90.48       25.43     88.92 o 
  -4   2  16       37.84      173.18    101.50 o 
  -3   2  16       59.75      126.28     97.69 o 
  -2   2  16        0.16      111.88     62.63 o 
  -1   2  16       17.66       55.78     53.85 o 
   0   2  16        4.17       56.39     65.08 o 
   1   2  16       94.40      105.15     80.37 o 
   2   2  16        9.94       60.12     81.98 o 
   3   2  16      110.80      271.94    104.81 o 
   4   2  16       59.10      201.90    125.46 o 
  -6   3  16        9.85      116.74    102.21 o 
  -5   3  16        6.89      150.88    132.07 o 
  -4   3  16       38.47       39.74     95.30 o 
  -3   3  16       84.60      210.12     96.92 o 
  -2   3  16       95.21      156.71     74.48 o 
  -1   3  16      245.77      281.40     76.43 o 
   0   3  16       80.19      176.53     74.49 o 
   1   3  16      376.34      373.14     87.63 o 
   2   3  16       85.39       10.98    290.49 o 
   3   3  16       29.13      198.95    248.22 o 
  -6   4  16      214.93       95.82    133.75 o 
  -5   4  16      229.12      270.54    106.82 o 
  -4   4  16        0.02      146.14    202.54 o 
  -3   4  16      823.91      952.67    227.46 o 
  -2   4  16      959.57      867.26    109.25 o 
  -1   4  16        0.91       93.04     62.31 o 
   0   4  16      524.78      661.96    109.99 o 
   1   4  16      621.24      715.90    109.61 o 
   2   4  16       16.46      188.88     94.09 o 
   3   4  16      420.54      467.28    131.38 o 
  -5   5  16       45.74      187.49    108.57 o 
  -4   5  16      551.19      849.70    255.47 o 
  -3   5  16      194.97      225.21    104.45 o 
  -2   5  16      246.11      349.80    166.72 o 
  -1   5  16      898.21      809.28    229.38 o 
   0   5  16        1.60       98.83    186.37 o 
   1   5  16      978.31      939.14    150.96 o 
   2   5  16     1074.82     1164.94    139.98 o 
   3   5  16        0.20        0.00    160.89 o 
  -5   6  16      632.95      344.17    165.91 o 
  -4   6  16        8.86        0.00     98.07 o 
  -3   6  16      764.68      824.66    154.22 o 
  -2   6  16      497.31      334.80    181.84 o 
  -1   6  16        3.14        0.00     80.67 o 
   0   6  16      643.02      555.26    339.95 o 
   1   6  16      221.95      362.03    188.23 o 
   2   6  16      154.82      165.96    109.05 o 
   3   6  16      310.47      309.14    182.71 o 
  -4   7  16      105.05        9.30    101.26 o 
  -3   7  16        2.98      235.14    162.50 o 
  -2   7  16       26.48       94.58    164.86 o 
  -1   7  16        5.71       86.76    148.68 o 
   0   7  16       43.48       82.03    107.81 o 
   1   7  16        0.19        3.82     91.72 o 
   2   7  16      115.23      179.01    114.59 o 
  -4   8  16       70.15      164.36    156.68 o 
  -3   8  16      222.12      254.36    156.68 o 
  -2   8  16      882.44      691.17    230.06 o 
  -1   8  16        8.34        0.00     95.04 o 
   0   8  16      417.74      720.69    150.40 o 
   1   8  16       53.73      173.36    161.08 o 
   2   8  16        2.31       91.70    108.96 o 
  -3   9  16      350.72      364.18    192.01 o 
  -2   9  16      112.54        0.00    119.99 o 
  -1   9  16      834.59      670.87    145.66 o 
   0   9  16       15.08      123.20    112.35 o 
   1   9  16      582.04      657.04    154.17 o 
  -1  10  16        2.37        5.01    192.19 o 
  -5   1  17       10.24       96.43     95.32 o 
  -4   1  17       60.30      250.87    106.88 o 
  -3   1  17       50.90      172.41     94.08 o 
  -2   1  17      105.04      227.89     94.97 o 
  -1   1  17      175.40      289.78     67.36 o 
   0   1  17       51.09       53.34     76.07 o 
   1   1  17      439.66      529.58    118.51 o 
   2   1  17      232.14      162.71     94.66 o 
   3   1  17       65.05       71.57    103.77 o 
  -5   2  17      247.09      319.74    119.31 o 
  -4   2  17       16.56      187.12     99.89 o 
  -3   2  17     1390.93     1494.08    324.45 o 
  -2   2  17      931.12      835.56    172.73 o 
  -1   2  17      499.89      545.51     93.96 o 
   0   2  17     1053.72      933.06    115.85 o 
   1   2  17       77.68       79.88     80.40 o 
   2   2  17      193.36      249.15    214.01 o 
   3   2  17      217.59      448.24    133.31 o 
  -5   3  17       35.92       27.30     90.59 o 
  -4   3  17      721.90      739.87    141.41 o 
  -3   3  17      136.96      221.63    120.11 o 
  -2   3  17      957.89      900.25    152.20 o 
  -1   3  17      968.38      881.19    177.00 o 
   0   3  17      503.89      694.16    105.44 o 
   1   3  17     1762.97     1550.59    196.63 o 
   2   3  17      113.50      100.30    194.86 o 
  -5   4  17       79.58      294.92    107.70 o 
  -4   4  17        1.36        0.00     87.50 o 
  -3   4  17      472.31      838.46    246.30 o 
  -2   4  17      359.36      477.60    186.18 o 
  -1   4  17      257.10      351.44     83.89 o 
   0   4  17      678.22      745.43    112.89 o 
   1   4  17       12.94       23.95     73.67 o 
   2   4  17      335.49      282.73    117.98 o 
  -4   5  17       28.03       87.86     96.09 o 
  -3   5  17        0.02      120.68    101.74 o 
  -2   5  17       15.07       93.46    148.62 o 
  -1   5  17       38.74       50.10     68.16 o 
   0   5  17        0.31      145.32     76.01 o 
   1   5  17        7.88      118.70    120.76 o 
   2   5  17       38.97       39.83    291.36 o 
  -4   6  17      226.40      441.67    131.46 o 
  -3   6  17      273.73      205.77    147.01 o 
  -2   6  17      122.44        2.11    148.50 o 
  -1   6  17       23.45       98.30     99.61 o 
   0   6  17      360.89      436.86    121.77 o 
   1   6  17      226.66      238.51    182.28 o 
   2   6  17       44.32        0.00    126.56 o 
  -3   7  17        0.54      296.25    170.19 o 
  -2   7  17      462.58      323.40    181.47 o 
  -1   7  17      372.47      439.81    245.06 o 
   0   7  17       41.35       59.89    109.84 o 
   1   7  17     1003.33     1128.62    200.25 o 
  -2   8  17      311.51      555.94    204.90 o 
  -1   8  17      309.98      298.96    266.50 o 
   0   8  17      702.89      868.82    163.81 o 
  -4   0  18      333.73      758.73    225.72 o 
  -3   0  18      972.66     1376.77    252.00 o 
  -2   0  18      191.79      396.66    171.31 o 
  -1   0  18      454.60      703.92    132.61 o 
   0   0  18      692.95      983.58    218.28 o 
   1   0  18      137.71      307.53    163.87 o 
   2   0  18      221.40      173.91    163.25 o 
  -4   1  18      179.08      252.01    108.61 o 
  -3   1  18       16.10      142.34     93.84 o 
  -2   1  18      219.83      270.71    109.89 o 
  -1   1  18      124.97      131.00     75.82 o 
   0   1  18      107.86      145.68     90.26 o 
   1   1  18      805.05      705.69    147.71 o 
   2   1  18      154.48      272.27    119.49 o 
  -4   2  18       56.17      153.48     94.32 o 
  -3   2  18        8.29      101.78    103.25 o 
  -2   2  18        0.94      108.03     95.88 o 
  -1   2  18        1.24        0.00     71.10 o 
   0   2  18       78.08      164.18     92.98 o 
   1   2  18        0.01      168.57    100.65 o 
   2   2  18       91.62      164.05    113.57 o 
  -4   3  18      104.03      223.02    112.97 o 
  -3   3  18       21.17       65.26    104.82 o 
  -2   3  18      109.12      354.39    166.10 o 
  -1   3  18       62.34      110.06     69.60 o 
   0   3  18      121.19      243.37     82.30 o 
   1   3  18      120.54      223.99    101.52 o 
  -4   4  18       86.06      406.20    184.94 o 
  -3   4  18      798.00     1064.23    163.34 o 
  -2   4  18      204.78      254.73    173.54 o 
  -1   4  18      511.25      636.06    103.13 o 
   0   4  18      555.47      771.17    114.24 o 
   1   4  18        3.50        0.00    272.52 o 
  -3   5  18       33.52      295.26    162.38 o 
  -2   5  18      303.38      115.90    148.75 o 
  -1   5  18      151.80      353.56     92.46 o 
   0   5  18      216.03      431.79     98.93 o 
   1   5  18     1034.85     1034.05    139.74 o 
  -2   6  18        0.07        0.00    143.42 o 
  -1   6  18       78.58      204.20    111.92 o 
   0   6  18      289.69      282.53    120.28 o 
  -3   1  19      125.98      180.42    153.83 o 
  -2   1  19      578.37      358.73    176.51 o 
  -1   1  19       23.60      268.00    107.72 o 
   0   1  19      541.35      584.33    163.12 o 
  -2   2  19        7.11        0.00    134.24 o 
  -1   2  19     1385.24     1238.73    136.69 o 
   0   2  19      522.98      844.20    191.51 o 
  -2   3  19      645.13      590.15    187.42 o 
  -1   3  19       17.78        0.00    153.02 o 
                                                 
